# Supplementary material for: A new species of Mysidopsis (Crustacea, Mysida) from the Canary and Cape Verde archipelagos
Source: Biodivers Data J. 2024 Dec 30;12:e139475. doi: 10.3897/BDJ.12.e139475 (PMC11704744; doi:10.3897/BDJ.12.e139475)
Supplement: XML Treatment for Mysidopsis canariensis [file BDJ.12.e139475-treatment1.xml]

<!DOCTYPE tp:taxon-treatment
  PUBLIC "-//TaxonX//DTD Taxonomic Treatment Publishing DTD v0 20100105//EN" "tax-treatment-NSO.dtd">
<tp:taxon-treatment xmlns:tp="http://www.plazi.org/taxpub"><tp:treatment-meta><mixed-citation publication-type="journal"><person-group><name><surname>Wittmann</surname><given-names>Karl J.</given-names></name></person-group><article-title>A new species of <italic><tp:taxon-name><tp:taxon-name-part taxon-name-part-type="genus" reg="Mysidopsis">Mysidopsis</tp:taxon-name-part></tp:taxon-name></italic> (<tp:taxon-name><tp:taxon-name-part taxon-name-part-type="subphylum">Crustacea</tp:taxon-name-part></tp:taxon-name>, <tp:taxon-name><tp:taxon-name-part taxon-name-part-type="order">Mysida</tp:taxon-name-part></tp:taxon-name>) from the Canary and Cape Verde archipelagos</article-title><source>Biodivers Data J</source><day>30</day><month>12</month><year>2024</year><volume>12</volume><pub-id pub-id-type="doi">10.3897/BDJ.12.e139475</pub-id></mixed-citation></tp:treatment-meta><tp:nomenclature><tp:taxon-name>
            <object-id xmlns:xlink="http://www.w3.org/1999/xlink" content-type="arpha" xlink:type="simple">CB89B295-4CC8-587F-8985-66030D48F83B</object-id>
            <tp:taxon-name-part taxon-name-part-type="genus">Mysidopsis</tp:taxon-name-part>
            <tp:taxon-name-part taxon-name-part-type="species">canariensis</tp:taxon-name-part>
            <object-id xmlns:xlink="http://www.w3.org/1999/xlink" content-type="zoobank" xlink:type="simple" object-id-type="ZooBank">9907E30C-6E2C-4E6B-8FB3-73AAF7EF3CD2</object-id>
          </tp:taxon-name><tp:taxon-authority>Wittmann</tp:taxon-authority><tp:taxon-status xmlns:xlink="http://www.w3.org/1999/xlink" xlink:type="simple">sp. nov.</tp:taxon-status><tp:nomenclature-citation-list><tp:nomenclature-citation><tp:taxon-name>
                <tp:taxon-name-part taxon-name-part-type="genus" reg="Mysidopsis"/>
                <tp:taxon-name-part taxon-name-part-type="species" reg="canariensis"/>
              </tp:taxon-name><comment><italic><tp:taxon-name><tp:taxon-name-part taxon-name-part-type="genus" reg="Mysidopsis">Mysidopsis</tp:taxon-name-part></tp:taxon-name></italic> sp. A (<tp:taxon-name><tp:taxon-name-part taxon-name-part-type="genus" reg="Mysidopsis"/><tp:taxon-name-part taxon-name-part-type="uncertainty-rank">aff.</tp:taxon-name-part><tp:taxon-name-part taxon-name-part-type="species" reg="gibbosa">gibbosa</tp:taxon-name-part></tp:taxon-name>) – <xref ref-type="bibr" rid="B12157442">Wittmann and Wirtz (1998)</xref>: 524 (records from El Hierro and Tenerife); <xref ref-type="bibr" rid="B12157363">Ulibarri (2013)</xref>: 5, 52 (in species list of Gran Canaria); <xref ref-type="bibr" rid="B12157379">Vilas (2015)</xref>: 10 (in list).</comment></tp:nomenclature-citation></tp:nomenclature-citation-list></tp:nomenclature><tp:treatment-sec sec-type="materials"><title>Materials</title><list list-type="alpha-lower" list-content="occurrences"><list-item><p><bold>Type status:</bold> <named-content xmlns:xlink="http://www.w3.org/1999/xlink" content-type="dwc:typeStatus" xlink:type="simple">Holotype</named-content>. <bold>Occurrence:</bold> recordedBy: <named-content xmlns:xlink="http://www.w3.org/1999/xlink" content-type="dwc:recordedBy" xlink:type="simple">Karl J. Wittmann and Peter Wirtz</named-content>; individualCount: <named-content xmlns:xlink="http://www.w3.org/1999/xlink" content-type="dwc:individualCount" xlink:type="simple">1</named-content>; sex: <named-content xmlns:xlink="http://www.w3.org/1999/xlink" content-type="dwc:sex" xlink:type="simple">♂ with BL 4.2 mm</named-content>; lifeStage: <named-content xmlns:xlink="http://www.w3.org/1999/xlink" content-type="dwc:lifeStage" xlink:type="simple">adult</named-content>; occurrenceStatus: <named-content xmlns:xlink="http://www.w3.org/1999/xlink" content-type="dwc:occurrenceStatus" xlink:type="simple">present</named-content>; preparations: <named-content xmlns:xlink="http://www.w3.org/1999/xlink" content-type="dwc:preparations" xlink:type="simple">whole animal (in 80% ethanol with 10% propylene glycol)</named-content>; disposition: <named-content xmlns:xlink="http://www.w3.org/1999/xlink" content-type="dwc:disposition" xlink:type="simple">in collection</named-content>; otherCatalogNumbers: <named-content xmlns:xlink="http://www.w3.org/1999/xlink" content-type="dwc:otherCatalogNumbers" xlink:type="simple">NHMW-CR-30656</named-content>; occurrenceID: <named-content xmlns:xlink="http://www.w3.org/1999/xlink" content-type="dwc:occurrenceID" xlink:type="simple">0AD83BBB-47BB-57B7-A6FF-CFABA0794CA4</named-content>; <bold>Location:</bold> islandGroup: <named-content xmlns:xlink="http://www.w3.org/1999/xlink" content-type="dwc:islandGroup" xlink:type="simple">Canary Archipelago</named-content>; island: <named-content xmlns:xlink="http://www.w3.org/1999/xlink" content-type="dwc:island" xlink:type="simple">Gran Canaria</named-content>; locality: <named-content xmlns:xlink="http://www.w3.org/1999/xlink" content-type="dwc:locality" xlink:type="simple">400 m off the harbor of Pasito Blanco</named-content>; verbatimDepth: <named-content xmlns:xlink="http://www.w3.org/1999/xlink" content-type="dwc:verbatimDepth" xlink:type="simple">10–20 m</named-content>; decimalLatitude: <named-content xmlns:xlink="http://www.w3.org/1999/xlink" content-type="dwc:decimalLatitude" xlink:type="simple">27.745</named-content>; decimalLongitude: <named-content xmlns:xlink="http://www.w3.org/1999/xlink" content-type="dwc:decimalLongitude" xlink:type="simple">-15.618</named-content>; <bold>Event:</bold> samplingProtocol: <named-content xmlns:xlink="http://www.w3.org/1999/xlink" content-type="dwc:samplingProtocol" xlink:type="simple">19.0°C in 0.5 m depth, on sand, <italic><tp:taxon-name><tp:taxon-name-part taxon-name-part-type="genus" reg="Cymodocea">Cymodocea</tp:taxon-name-part></tp:taxon-name></italic> and <italic><tp:taxon-name><tp:taxon-name-part taxon-name-part-type="genus" reg="Caulerpa">Caulerpa</tp:taxon-name-part></tp:taxon-name></italic></named-content>; eventDate: <named-content xmlns:xlink="http://www.w3.org/1999/xlink" content-type="dwc:eventDate" xlink:type="simple">14 Feb 1996</named-content>; eventTime: <named-content xmlns:xlink="http://www.w3.org/1999/xlink" content-type="dwc:eventTime" xlink:type="simple">20:20–20:35 LCT, night</named-content>; habitat: <named-content xmlns:xlink="http://www.w3.org/1999/xlink" content-type="dwc:habitat" xlink:type="simple">marine sublittoral</named-content></p></list-item><list-item><p><bold>Type status:</bold> <named-content xmlns:xlink="http://www.w3.org/1999/xlink" content-type="dwc:typeStatus" xlink:type="simple">Paratype</named-content>. <bold>Occurrence:</bold> recordedBy: <named-content xmlns:xlink="http://www.w3.org/1999/xlink" content-type="dwc:recordedBy" xlink:type="simple">Karl J. Wittmann and Peter Wirtz</named-content>; individualCount: <named-content xmlns:xlink="http://www.w3.org/1999/xlink" content-type="dwc:individualCount" xlink:type="simple">24</named-content>; sex: <named-content xmlns:xlink="http://www.w3.org/1999/xlink" content-type="dwc:sex" xlink:type="simple">3 ♀♀ ad. with BL 3.3–3.8 mm, 4 ♂♂ ad. 3.7–4.0 mm, 6 ♀♀ subad., 2 ♂♂ subad., 7 imm.</named-content>; lifeStage: <named-content xmlns:xlink="http://www.w3.org/1999/xlink" content-type="dwc:lifeStage" xlink:type="simple">7 adults, 8 subadults, 7 immatures</named-content>; occurrenceStatus: <named-content xmlns:xlink="http://www.w3.org/1999/xlink" content-type="dwc:occurrenceStatus" xlink:type="simple">present</named-content>; disposition: <named-content xmlns:xlink="http://www.w3.org/1999/xlink" content-type="dwc:disposition" xlink:type="simple">in collection</named-content>; otherCatalogNumbers: <named-content xmlns:xlink="http://www.w3.org/1999/xlink" content-type="dwc:otherCatalogNumbers" xlink:type="simple">NHMW-CR-30657</named-content>; occurrenceID: <named-content xmlns:xlink="http://www.w3.org/1999/xlink" content-type="dwc:occurrenceID" xlink:type="simple">5A25E786-9A61-5A1B-912C-CCEA6665BD29</named-content>; <bold>Location:</bold> islandGroup: <named-content xmlns:xlink="http://www.w3.org/1999/xlink" content-type="dwc:islandGroup" xlink:type="simple">Canary Archipelago</named-content>; island: <named-content xmlns:xlink="http://www.w3.org/1999/xlink" content-type="dwc:island" xlink:type="simple">Gran Canaria</named-content>; locality: <named-content xmlns:xlink="http://www.w3.org/1999/xlink" content-type="dwc:locality" xlink:type="simple">400 m off the harbor of Pasito Blanco</named-content>; verbatimDepth: <named-content xmlns:xlink="http://www.w3.org/1999/xlink" content-type="dwc:verbatimDepth" xlink:type="simple">10–20 m</named-content>; decimalLatitude: <named-content xmlns:xlink="http://www.w3.org/1999/xlink" content-type="dwc:decimalLatitude" xlink:type="simple">27.745</named-content>; decimalLongitude: <named-content xmlns:xlink="http://www.w3.org/1999/xlink" content-type="dwc:decimalLongitude" xlink:type="simple">-15.618</named-content>; <bold>Event:</bold> samplingProtocol: <named-content xmlns:xlink="http://www.w3.org/1999/xlink" content-type="dwc:samplingProtocol" xlink:type="simple">19.0°C in 0.5 m depth, on sand, <italic><tp:taxon-name><tp:taxon-name-part taxon-name-part-type="genus" reg="Cymodocea">Cymodocea</tp:taxon-name-part></tp:taxon-name></italic> and <italic><tp:taxon-name><tp:taxon-name-part taxon-name-part-type="genus" reg="Caulerpa">Caulerpa</tp:taxon-name-part></tp:taxon-name></italic></named-content>; eventDate: <named-content xmlns:xlink="http://www.w3.org/1999/xlink" content-type="dwc:eventDate" xlink:type="simple">14 Feb 1996</named-content>; eventTime: <named-content xmlns:xlink="http://www.w3.org/1999/xlink" content-type="dwc:eventTime" xlink:type="simple">20:20–20:35 LCT, night</named-content>; habitat: <named-content xmlns:xlink="http://www.w3.org/1999/xlink" content-type="dwc:habitat" xlink:type="simple">marine sublittoral</named-content></p></list-item><list-item><p><bold>Type status:</bold> <named-content xmlns:xlink="http://www.w3.org/1999/xlink" content-type="dwc:typeStatus" xlink:type="simple">Paratype</named-content>. <bold>Occurrence:</bold> recordedBy: <named-content xmlns:xlink="http://www.w3.org/1999/xlink" content-type="dwc:recordedBy" xlink:type="simple">Karl J. Wittmann and Peter Wirtz</named-content>; individualCount: <named-content xmlns:xlink="http://www.w3.org/1999/xlink" content-type="dwc:individualCount" xlink:type="simple">24</named-content>; sex: <named-content xmlns:xlink="http://www.w3.org/1999/xlink" content-type="dwc:sex" xlink:type="simple">4 ♀♀ ad. with BL 3.6–4.0 mm, 5 ♂♂ ad. 3.5–4.4 mm, 7 ♀♀ subad., 2 ♂♂ subad., 6 imm.</named-content>; lifeStage: <named-content xmlns:xlink="http://www.w3.org/1999/xlink" content-type="dwc:lifeStage" xlink:type="simple">9 adults, 9 subadults, 6 immatures</named-content>; occurrenceStatus: <named-content xmlns:xlink="http://www.w3.org/1999/xlink" content-type="dwc:occurrenceStatus" xlink:type="simple">present</named-content>; disposition: <named-content xmlns:xlink="http://www.w3.org/1999/xlink" content-type="dwc:disposition" xlink:type="simple">in collection</named-content>; otherCatalogNumbers: <named-content xmlns:xlink="http://www.w3.org/1999/xlink" content-type="dwc:otherCatalogNumbers" xlink:type="simple">TFMC</named-content>; occurrenceID: <named-content xmlns:xlink="http://www.w3.org/1999/xlink" content-type="dwc:occurrenceID" xlink:type="simple">0E43C9ED-8E24-52DA-8246-298E1F76CFC7</named-content>; <bold>Location:</bold> islandGroup: <named-content xmlns:xlink="http://www.w3.org/1999/xlink" content-type="dwc:islandGroup" xlink:type="simple">Canary Archipelago</named-content>; island: <named-content xmlns:xlink="http://www.w3.org/1999/xlink" content-type="dwc:island" xlink:type="simple">Gran Canaria</named-content>; locality: <named-content xmlns:xlink="http://www.w3.org/1999/xlink" content-type="dwc:locality" xlink:type="simple">400 m off the harbor of Pasito Blanco</named-content>; verbatimDepth: <named-content xmlns:xlink="http://www.w3.org/1999/xlink" content-type="dwc:verbatimDepth" xlink:type="simple">10–20 m</named-content>; decimalLatitude: <named-content xmlns:xlink="http://www.w3.org/1999/xlink" content-type="dwc:decimalLatitude" xlink:type="simple">27.745</named-content>; decimalLongitude: <named-content xmlns:xlink="http://www.w3.org/1999/xlink" content-type="dwc:decimalLongitude" xlink:type="simple">-15.618</named-content>; <bold>Event:</bold> samplingProtocol: <named-content xmlns:xlink="http://www.w3.org/1999/xlink" content-type="dwc:samplingProtocol" xlink:type="simple">19.0°C in 0.5 m depth, on sand, <italic><tp:taxon-name><tp:taxon-name-part taxon-name-part-type="genus" reg="Cymodocea">Cymodocea</tp:taxon-name-part></tp:taxon-name></italic> and <italic><tp:taxon-name><tp:taxon-name-part taxon-name-part-type="genus" reg="Caulerpa">Caulerpa</tp:taxon-name-part></tp:taxon-name></italic></named-content>; eventDate: <named-content xmlns:xlink="http://www.w3.org/1999/xlink" content-type="dwc:eventDate" xlink:type="simple">14 Feb 1996</named-content>; eventTime: <named-content xmlns:xlink="http://www.w3.org/1999/xlink" content-type="dwc:eventTime" xlink:type="simple">20:20–20:35 LCT, night</named-content>; habitat: <named-content xmlns:xlink="http://www.w3.org/1999/xlink" content-type="dwc:habitat" xlink:type="simple">marine sublittoral</named-content></p></list-item><list-item><p><bold>Type status:</bold> <named-content xmlns:xlink="http://www.w3.org/1999/xlink" content-type="dwc:typeStatus" xlink:type="simple">Paratype</named-content>. <bold>Occurrence:</bold> recordedBy: <named-content xmlns:xlink="http://www.w3.org/1999/xlink" content-type="dwc:recordedBy" xlink:type="simple">Karl J. Wittmann and Peter Wirtz</named-content>; individualCount: <named-content xmlns:xlink="http://www.w3.org/1999/xlink" content-type="dwc:individualCount" xlink:type="simple">24</named-content>; sex: <named-content xmlns:xlink="http://www.w3.org/1999/xlink" content-type="dwc:sex" xlink:type="simple">4 ♀♀ ad. with BL 3.6–4.0 mm, 5 ♂♂ ad. 3.5–4.4 mm, 7 ♀♀ subad., 2 ♂♂ subad., 6 imm.</named-content>; lifeStage: <named-content xmlns:xlink="http://www.w3.org/1999/xlink" content-type="dwc:lifeStage" xlink:type="simple">9 adults, 9 subadults, 6 immatures</named-content>; occurrenceStatus: <named-content xmlns:xlink="http://www.w3.org/1999/xlink" content-type="dwc:occurrenceStatus" xlink:type="simple">present</named-content>; disposition: <named-content xmlns:xlink="http://www.w3.org/1999/xlink" content-type="dwc:disposition" xlink:type="simple">in collection</named-content>; otherCatalogNumbers: <named-content xmlns:xlink="http://www.w3.org/1999/xlink" content-type="dwc:otherCatalogNumbers" xlink:type="simple">ZMB</named-content>; occurrenceID: <named-content xmlns:xlink="http://www.w3.org/1999/xlink" content-type="dwc:occurrenceID" xlink:type="simple">F2E3F5BD-5F64-5146-A8BE-466EA35EBB6B</named-content>; <bold>Location:</bold> islandGroup: <named-content xmlns:xlink="http://www.w3.org/1999/xlink" content-type="dwc:islandGroup" xlink:type="simple">Canary Archipelago</named-content>; island: <named-content xmlns:xlink="http://www.w3.org/1999/xlink" content-type="dwc:island" xlink:type="simple">Gran Canaria</named-content>; locality: <named-content xmlns:xlink="http://www.w3.org/1999/xlink" content-type="dwc:locality" xlink:type="simple">400 m off the harbor of Pasito Blanco</named-content>; verbatimDepth: <named-content xmlns:xlink="http://www.w3.org/1999/xlink" content-type="dwc:verbatimDepth" xlink:type="simple">10–20 m</named-content>; decimalLatitude: <named-content xmlns:xlink="http://www.w3.org/1999/xlink" content-type="dwc:decimalLatitude" xlink:type="simple">27.745</named-content>; decimalLongitude: <named-content xmlns:xlink="http://www.w3.org/1999/xlink" content-type="dwc:decimalLongitude" xlink:type="simple">-15.618</named-content>; <bold>Event:</bold> samplingProtocol: <named-content xmlns:xlink="http://www.w3.org/1999/xlink" content-type="dwc:samplingProtocol" xlink:type="simple">19.0°C in 0.5 m depth, on sand, <italic><tp:taxon-name><tp:taxon-name-part taxon-name-part-type="genus" reg="Cymodocea">Cymodocea</tp:taxon-name-part></tp:taxon-name></italic> and <italic><tp:taxon-name><tp:taxon-name-part taxon-name-part-type="genus" reg="Caulerpa">Caulerpa</tp:taxon-name-part></tp:taxon-name></italic></named-content>; eventDate: <named-content xmlns:xlink="http://www.w3.org/1999/xlink" content-type="dwc:eventDate" xlink:type="simple">14 Feb 1996</named-content>; eventTime: <named-content xmlns:xlink="http://www.w3.org/1999/xlink" content-type="dwc:eventTime" xlink:type="simple">20:20–20:35 LCT, night</named-content>; habitat: <named-content xmlns:xlink="http://www.w3.org/1999/xlink" content-type="dwc:habitat" xlink:type="simple">marine sublittoral</named-content></p></list-item><list-item><p><bold>Type status:</bold> <named-content xmlns:xlink="http://www.w3.org/1999/xlink" content-type="dwc:typeStatus" xlink:type="simple">Paratype</named-content>. <bold>Occurrence:</bold> recordedBy: <named-content xmlns:xlink="http://www.w3.org/1999/xlink" content-type="dwc:recordedBy" xlink:type="simple">Karl J. Wittmann and Peter Wirtz</named-content>; individualCount: <named-content xmlns:xlink="http://www.w3.org/1999/xlink" content-type="dwc:individualCount" xlink:type="simple">2</named-content>; sex: <named-content xmlns:xlink="http://www.w3.org/1999/xlink" content-type="dwc:sex" xlink:type="simple">1 ♀ ad. with BL 3.4 mm, 1 imm.</named-content>; lifeStage: <named-content xmlns:xlink="http://www.w3.org/1999/xlink" content-type="dwc:lifeStage" xlink:type="simple">1 adult, 1 immature</named-content>; occurrenceStatus: <named-content xmlns:xlink="http://www.w3.org/1999/xlink" content-type="dwc:occurrenceStatus" xlink:type="simple">present</named-content>; disposition: <named-content xmlns:xlink="http://www.w3.org/1999/xlink" content-type="dwc:disposition" xlink:type="simple">in collection</named-content>; otherCatalogNumbers: <named-content xmlns:xlink="http://www.w3.org/1999/xlink" content-type="dwc:otherCatalogNumbers" xlink:type="simple">NHMW-CR-30658</named-content>; occurrenceID: <named-content xmlns:xlink="http://www.w3.org/1999/xlink" content-type="dwc:occurrenceID" xlink:type="simple">2C7A4902-1AA6-5450-AB84-6C6DB0EDB9BB</named-content>; <bold>Location:</bold> islandGroup: <named-content xmlns:xlink="http://www.w3.org/1999/xlink" content-type="dwc:islandGroup" xlink:type="simple">Canary Archipelago</named-content>; island: <named-content xmlns:xlink="http://www.w3.org/1999/xlink" content-type="dwc:island" xlink:type="simple">Gran Canaria</named-content>; locality: <named-content xmlns:xlink="http://www.w3.org/1999/xlink" content-type="dwc:locality" xlink:type="simple">between the Faro de Maspalomas and the harbor of Pasito Blanco</named-content>; verbatimDepth: <named-content xmlns:xlink="http://www.w3.org/1999/xlink" content-type="dwc:verbatimDepth" xlink:type="simple">0.5 m</named-content>; decimalLatitude: <named-content xmlns:xlink="http://www.w3.org/1999/xlink" content-type="dwc:decimalLatitude" xlink:type="simple">27.732</named-content>; decimalLongitude: <named-content xmlns:xlink="http://www.w3.org/1999/xlink" content-type="dwc:decimalLongitude" xlink:type="simple">-15.599</named-content>; <bold>Event:</bold> samplingProtocol: <named-content xmlns:xlink="http://www.w3.org/1999/xlink" content-type="dwc:samplingProtocol" xlink:type="simple">horizontal surface tow, 27.732N 15.599W to 27.745N 15.618W, above bottom depth 15–25 m, 19.0°C in 0.5 m depth</named-content>; eventDate: <named-content xmlns:xlink="http://www.w3.org/1999/xlink" content-type="dwc:eventDate" xlink:type="simple">14 Feb 1996</named-content>; eventTime: <named-content xmlns:xlink="http://www.w3.org/1999/xlink" content-type="dwc:eventTime" xlink:type="simple">20:20–20:35 LCT, night</named-content>; habitat: <named-content xmlns:xlink="http://www.w3.org/1999/xlink" content-type="dwc:habitat" xlink:type="simple">marine surface plankton</named-content></p></list-item><list-item><p><bold>Type status:</bold> <named-content xmlns:xlink="http://www.w3.org/1999/xlink" content-type="dwc:typeStatus" xlink:type="simple">Other material</named-content>. <bold>Occurrence:</bold> recordedBy: <named-content xmlns:xlink="http://www.w3.org/1999/xlink" content-type="dwc:recordedBy" xlink:type="simple">Peter Wirtz</named-content>; individualCount: <named-content xmlns:xlink="http://www.w3.org/1999/xlink" content-type="dwc:individualCount" xlink:type="simple">2</named-content>; sex: <named-content xmlns:xlink="http://www.w3.org/1999/xlink" content-type="dwc:sex" xlink:type="simple">2 ♀♀ ad. with BL 3.8–4.1 mm</named-content>; lifeStage: <named-content xmlns:xlink="http://www.w3.org/1999/xlink" content-type="dwc:lifeStage" xlink:type="simple">2 adults</named-content>; occurrenceStatus: <named-content xmlns:xlink="http://www.w3.org/1999/xlink" content-type="dwc:occurrenceStatus" xlink:type="simple">present</named-content>; disposition: <named-content xmlns:xlink="http://www.w3.org/1999/xlink" content-type="dwc:disposition" xlink:type="simple">in collection</named-content>; otherCatalogNumbers: <named-content xmlns:xlink="http://www.w3.org/1999/xlink" content-type="dwc:otherCatalogNumbers" xlink:type="simple">TFMC</named-content>; occurrenceID: <named-content xmlns:xlink="http://www.w3.org/1999/xlink" content-type="dwc:occurrenceID" xlink:type="simple">468D624F-1E82-5319-9CC3-D6400A2BB617</named-content>; <bold>Location:</bold> islandGroup: <named-content xmlns:xlink="http://www.w3.org/1999/xlink" content-type="dwc:islandGroup" xlink:type="simple">Canary Archipelago</named-content>; island: <named-content xmlns:xlink="http://www.w3.org/1999/xlink" content-type="dwc:island" xlink:type="simple">El Hierro</named-content>; locality: <named-content xmlns:xlink="http://www.w3.org/1999/xlink" content-type="dwc:locality" xlink:type="simple">in front of harbor of La Restinga</named-content>; verbatimDepth: <named-content xmlns:xlink="http://www.w3.org/1999/xlink" content-type="dwc:verbatimDepth" xlink:type="simple">26 m</named-content>; decimalLatitude: <named-content xmlns:xlink="http://www.w3.org/1999/xlink" content-type="dwc:decimalLatitude" xlink:type="simple">27.637</named-content>; decimalLongitude: <named-content xmlns:xlink="http://www.w3.org/1999/xlink" content-type="dwc:decimalLongitude" xlink:type="simple">-17.984</named-content>; <bold>Event:</bold> samplingProtocol: <named-content xmlns:xlink="http://www.w3.org/1999/xlink" content-type="dwc:samplingProtocol" xlink:type="simple">stripped with a diver-operated hand net from coarse sand</named-content>; eventDate: <named-content xmlns:xlink="http://www.w3.org/1999/xlink" content-type="dwc:eventDate" xlink:type="simple">26 Dec 1994</named-content>; habitat: <named-content xmlns:xlink="http://www.w3.org/1999/xlink" content-type="dwc:habitat" xlink:type="simple">marine sublittoral</named-content></p></list-item><list-item><p><bold>Type status:</bold> <named-content xmlns:xlink="http://www.w3.org/1999/xlink" content-type="dwc:typeStatus" xlink:type="simple">Other material</named-content>. <bold>Occurrence:</bold> recordedBy: <named-content xmlns:xlink="http://www.w3.org/1999/xlink" content-type="dwc:recordedBy" xlink:type="simple">Peter Wirtz</named-content>; individualCount: <named-content xmlns:xlink="http://www.w3.org/1999/xlink" content-type="dwc:individualCount" xlink:type="simple">1</named-content>; sex: <named-content xmlns:xlink="http://www.w3.org/1999/xlink" content-type="dwc:sex" xlink:type="simple">♀ with BL 3.7 mm</named-content>; lifeStage: <named-content xmlns:xlink="http://www.w3.org/1999/xlink" content-type="dwc:lifeStage" xlink:type="simple">adult</named-content>; occurrenceStatus: <named-content xmlns:xlink="http://www.w3.org/1999/xlink" content-type="dwc:occurrenceStatus" xlink:type="simple">present</named-content>; disposition: <named-content xmlns:xlink="http://www.w3.org/1999/xlink" content-type="dwc:disposition" xlink:type="simple">in collection</named-content>; otherCatalogNumbers: <named-content xmlns:xlink="http://www.w3.org/1999/xlink" content-type="dwc:otherCatalogNumbers" xlink:type="simple">TFMC</named-content>; occurrenceID: <named-content xmlns:xlink="http://www.w3.org/1999/xlink" content-type="dwc:occurrenceID" xlink:type="simple">F9B3A30C-B693-5496-89C3-8BB526D16FD5</named-content>; <bold>Location:</bold> islandGroup: <named-content xmlns:xlink="http://www.w3.org/1999/xlink" content-type="dwc:islandGroup" xlink:type="simple">Canary Archipelago</named-content>; island: <named-content xmlns:xlink="http://www.w3.org/1999/xlink" content-type="dwc:island" xlink:type="simple">La Palma</named-content>; locality: <named-content xmlns:xlink="http://www.w3.org/1999/xlink" content-type="dwc:locality" xlink:type="simple">Malpique</named-content>; verbatimDepth: <named-content xmlns:xlink="http://www.w3.org/1999/xlink" content-type="dwc:verbatimDepth" xlink:type="simple">10 m</named-content>; decimalLatitude: <named-content xmlns:xlink="http://www.w3.org/1999/xlink" content-type="dwc:decimalLatitude" xlink:type="simple">28.4547</named-content>; decimalLongitude: <named-content xmlns:xlink="http://www.w3.org/1999/xlink" content-type="dwc:decimalLongitude" xlink:type="simple">-17.8454</named-content>; <bold>Event:</bold> samplingProtocol: <named-content xmlns:xlink="http://www.w3.org/1999/xlink" content-type="dwc:samplingProtocol" xlink:type="simple">diver-operated hand net</named-content>; eventDate: <named-content xmlns:xlink="http://www.w3.org/1999/xlink" content-type="dwc:eventDate" xlink:type="simple">3 June 2003</named-content>; habitat: <named-content xmlns:xlink="http://www.w3.org/1999/xlink" content-type="dwc:habitat" xlink:type="simple">marine sublittoral</named-content></p></list-item><list-item><p><bold>Type status:</bold> <named-content xmlns:xlink="http://www.w3.org/1999/xlink" content-type="dwc:typeStatus" xlink:type="simple">Other material</named-content>. <bold>Occurrence:</bold> recordedBy: <named-content xmlns:xlink="http://www.w3.org/1999/xlink" content-type="dwc:recordedBy" xlink:type="simple">Peter Wirtz</named-content>; individualCount: <named-content xmlns:xlink="http://www.w3.org/1999/xlink" content-type="dwc:individualCount" xlink:type="simple">1</named-content>; sex: <named-content xmlns:xlink="http://www.w3.org/1999/xlink" content-type="dwc:sex" xlink:type="simple">♀ with BL 3.1 mm</named-content>; lifeStage: <named-content xmlns:xlink="http://www.w3.org/1999/xlink" content-type="dwc:lifeStage" xlink:type="simple">immature</named-content>; occurrenceStatus: <named-content xmlns:xlink="http://www.w3.org/1999/xlink" content-type="dwc:occurrenceStatus" xlink:type="simple">present</named-content>; disposition: <named-content xmlns:xlink="http://www.w3.org/1999/xlink" content-type="dwc:disposition" xlink:type="simple">in collection</named-content>; otherCatalogNumbers: <named-content xmlns:xlink="http://www.w3.org/1999/xlink" content-type="dwc:otherCatalogNumbers" xlink:type="simple">TFMC</named-content>; occurrenceID: <named-content xmlns:xlink="http://www.w3.org/1999/xlink" content-type="dwc:occurrenceID" xlink:type="simple">2036A128-EF7D-5F01-943E-0EBC29D62061</named-content>; <bold>Location:</bold> islandGroup: <named-content xmlns:xlink="http://www.w3.org/1999/xlink" content-type="dwc:islandGroup" xlink:type="simple">Canary Archipelago</named-content>; island: <named-content xmlns:xlink="http://www.w3.org/1999/xlink" content-type="dwc:island" xlink:type="simple">Tenerife</named-content>; locality: <named-content xmlns:xlink="http://www.w3.org/1999/xlink" content-type="dwc:locality" xlink:type="simple">Baja de Adeje</named-content>; verbatimDepth: <named-content xmlns:xlink="http://www.w3.org/1999/xlink" content-type="dwc:verbatimDepth" xlink:type="simple">14–18 m</named-content>; decimalLatitude: <named-content xmlns:xlink="http://www.w3.org/1999/xlink" content-type="dwc:decimalLatitude" xlink:type="simple">28.099</named-content>; decimalLongitude: <named-content xmlns:xlink="http://www.w3.org/1999/xlink" content-type="dwc:decimalLongitude" xlink:type="simple">-16.763</named-content>; <bold>Event:</bold> samplingProtocol: <named-content xmlns:xlink="http://www.w3.org/1999/xlink" content-type="dwc:samplingProtocol" xlink:type="simple">diver-operated hand net, sand</named-content>; eventDate: <named-content xmlns:xlink="http://www.w3.org/1999/xlink" content-type="dwc:eventDate" xlink:type="simple">15 Feb 1995</named-content>; habitat: <named-content xmlns:xlink="http://www.w3.org/1999/xlink" content-type="dwc:habitat" xlink:type="simple">marine sublittoral</named-content></p></list-item><list-item><p><bold>Type status:</bold> <named-content xmlns:xlink="http://www.w3.org/1999/xlink" content-type="dwc:typeStatus" xlink:type="simple">Other material</named-content>. <bold>Occurrence:</bold> recordedBy: <named-content xmlns:xlink="http://www.w3.org/1999/xlink" content-type="dwc:recordedBy" xlink:type="simple">Karl J. Wittmann</named-content>; individualCount: <named-content xmlns:xlink="http://www.w3.org/1999/xlink" content-type="dwc:individualCount" xlink:type="simple">5</named-content>; sex: <named-content xmlns:xlink="http://www.w3.org/1999/xlink" content-type="dwc:sex" xlink:type="simple">1 ♂ ad. with BL 3.6 mm, 2 imm., 2 juv</named-content>; lifeStage: <named-content xmlns:xlink="http://www.w3.org/1999/xlink" content-type="dwc:lifeStage" xlink:type="simple">1 adult, 2 immature, 2 juveniles</named-content>; occurrenceStatus: <named-content xmlns:xlink="http://www.w3.org/1999/xlink" content-type="dwc:occurrenceStatus" xlink:type="simple">present</named-content>; disposition: <named-content xmlns:xlink="http://www.w3.org/1999/xlink" content-type="dwc:disposition" xlink:type="simple">in collection</named-content>; otherCatalogNumbers: <named-content xmlns:xlink="http://www.w3.org/1999/xlink" content-type="dwc:otherCatalogNumbers" xlink:type="simple">TFMC</named-content>; occurrenceID: <named-content xmlns:xlink="http://www.w3.org/1999/xlink" content-type="dwc:occurrenceID" xlink:type="simple">64B3F716-57B1-5FE6-BDA7-0491A8BA4296</named-content>; <bold>Location:</bold> islandGroup: <named-content xmlns:xlink="http://www.w3.org/1999/xlink" content-type="dwc:islandGroup" xlink:type="simple">Canary Archipelago</named-content>; island: <named-content xmlns:xlink="http://www.w3.org/1999/xlink" content-type="dwc:island" xlink:type="simple">Lanzarote</named-content>; locality: <named-content xmlns:xlink="http://www.w3.org/1999/xlink" content-type="dwc:locality" xlink:type="simple">Puerto del Carmen</named-content>; verbatimDepth: <named-content xmlns:xlink="http://www.w3.org/1999/xlink" content-type="dwc:verbatimDepth" xlink:type="simple">0.5 m</named-content>; decimalLatitude: <named-content xmlns:xlink="http://www.w3.org/1999/xlink" content-type="dwc:decimalLatitude" xlink:type="simple">28.8962</named-content>; decimalLongitude: <named-content xmlns:xlink="http://www.w3.org/1999/xlink" content-type="dwc:decimalLongitude" xlink:type="simple">-13.7382</named-content>; <bold>Event:</bold> samplingProtocol: <named-content xmlns:xlink="http://www.w3.org/1999/xlink" content-type="dwc:samplingProtocol" xlink:type="simple">horizontal surface tow along 400 m from 28.8962N 13.7382W to 28.8997N 13.7357W, black sand with algae, 18.9°C in 0.5 m depth</named-content>; eventDate: <named-content xmlns:xlink="http://www.w3.org/1999/xlink" content-type="dwc:eventDate" xlink:type="simple">24 May 2001</named-content>; eventTime: <named-content xmlns:xlink="http://www.w3.org/1999/xlink" content-type="dwc:eventTime" xlink:type="simple">22:17–22:32 LCT, night</named-content>; habitat: <named-content xmlns:xlink="http://www.w3.org/1999/xlink" content-type="dwc:habitat" xlink:type="simple">marine surface plankton</named-content></p></list-item><list-item><p><bold>Type status:</bold> <named-content xmlns:xlink="http://www.w3.org/1999/xlink" content-type="dwc:typeStatus" xlink:type="simple">Other material</named-content>. <bold>Occurrence:</bold> recordedBy: <named-content xmlns:xlink="http://www.w3.org/1999/xlink" content-type="dwc:recordedBy" xlink:type="simple">Karl J. Wittmann</named-content>; individualCount: <named-content xmlns:xlink="http://www.w3.org/1999/xlink" content-type="dwc:individualCount" xlink:type="simple">4</named-content>; sex: <named-content xmlns:xlink="http://www.w3.org/1999/xlink" content-type="dwc:sex" xlink:type="simple">1 ♀ ad. with BL 3.3 mm, 2 ♂♂ ad. 3.8–3.9 mm, 1 juv.</named-content>; lifeStage: <named-content xmlns:xlink="http://www.w3.org/1999/xlink" content-type="dwc:lifeStage" xlink:type="simple">3 adults, 1 juvenile</named-content>; occurrenceStatus: <named-content xmlns:xlink="http://www.w3.org/1999/xlink" content-type="dwc:occurrenceStatus" xlink:type="simple">present</named-content>; disposition: <named-content xmlns:xlink="http://www.w3.org/1999/xlink" content-type="dwc:disposition" xlink:type="simple">in collection</named-content>; otherCatalogNumbers: <named-content xmlns:xlink="http://www.w3.org/1999/xlink" content-type="dwc:otherCatalogNumbers" xlink:type="simple">ZMB</named-content>; occurrenceID: <named-content xmlns:xlink="http://www.w3.org/1999/xlink" content-type="dwc:occurrenceID" xlink:type="simple">D881A234-5A0E-5630-BF02-6E7B9CC3F228</named-content>; <bold>Location:</bold> islandGroup: <named-content xmlns:xlink="http://www.w3.org/1999/xlink" content-type="dwc:islandGroup" xlink:type="simple">Canary Archipelago</named-content>; island: <named-content xmlns:xlink="http://www.w3.org/1999/xlink" content-type="dwc:island" xlink:type="simple">Lanzarote</named-content>; locality: <named-content xmlns:xlink="http://www.w3.org/1999/xlink" content-type="dwc:locality" xlink:type="simple">Puerto del Carmen</named-content>; verbatimDepth: <named-content xmlns:xlink="http://www.w3.org/1999/xlink" content-type="dwc:verbatimDepth" xlink:type="simple">25.0–26.7 m</named-content>; decimalLatitude: <named-content xmlns:xlink="http://www.w3.org/1999/xlink" content-type="dwc:decimalLatitude" xlink:type="simple">28.9032</named-content>; decimalLongitude: <named-content xmlns:xlink="http://www.w3.org/1999/xlink" content-type="dwc:decimalLongitude" xlink:type="simple">-13.7332</named-content>; <bold>Identification:</bold> dateIdentified: <named-content xmlns:xlink="http://www.w3.org/1999/xlink" content-type="dwc:dateIdentified" xlink:type="simple">Oct. 2024</named-content>; <bold>Event:</bold> samplingProtocol: <named-content xmlns:xlink="http://www.w3.org/1999/xlink" content-type="dwc:samplingProtocol" xlink:type="simple">net towed over sandy bottom with algae from 28.9032N 13.7332W to 28.8975N 13.7385W, 18.8°C in 0.5 m depth</named-content>; eventDate: <named-content xmlns:xlink="http://www.w3.org/1999/xlink" content-type="dwc:eventDate" xlink:type="simple">24 May 2001</named-content>; eventTime: <named-content xmlns:xlink="http://www.w3.org/1999/xlink" content-type="dwc:eventTime" xlink:type="simple">21:56–22:11 LCT, night</named-content>; habitat: <named-content xmlns:xlink="http://www.w3.org/1999/xlink" content-type="dwc:habitat" xlink:type="simple">marine sublittoral</named-content></p></list-item><list-item><p><bold>Type status:</bold> <named-content xmlns:xlink="http://www.w3.org/1999/xlink" content-type="dwc:typeStatus" xlink:type="simple">Other material</named-content>. <bold>Occurrence:</bold> recordedBy: <named-content xmlns:xlink="http://www.w3.org/1999/xlink" content-type="dwc:recordedBy" xlink:type="simple">Karl J. Wittmann</named-content>; individualCount: <named-content xmlns:xlink="http://www.w3.org/1999/xlink" content-type="dwc:individualCount" xlink:type="simple">5</named-content>; sex: <named-content xmlns:xlink="http://www.w3.org/1999/xlink" content-type="dwc:sex" xlink:type="simple">3 ♂♂ ad. with BL 3.3–3.6 mm, 1 ♀ ad. 3.7 mm, 1 ♀ subad.</named-content>; lifeStage: <named-content xmlns:xlink="http://www.w3.org/1999/xlink" content-type="dwc:lifeStage" xlink:type="simple">4 adults, 1 subadult</named-content>; occurrenceStatus: <named-content xmlns:xlink="http://www.w3.org/1999/xlink" content-type="dwc:occurrenceStatus" xlink:type="simple">present</named-content>; disposition: <named-content xmlns:xlink="http://www.w3.org/1999/xlink" content-type="dwc:disposition" xlink:type="simple">in collection</named-content>; otherCatalogNumbers: <named-content xmlns:xlink="http://www.w3.org/1999/xlink" content-type="dwc:otherCatalogNumbers" xlink:type="simple">NHMW-CR-30659</named-content>; occurrenceID: <named-content xmlns:xlink="http://www.w3.org/1999/xlink" content-type="dwc:occurrenceID" xlink:type="simple">6E8A549B-CCAB-51F5-A346-FE1F7FB0FAD5</named-content>; <bold>Location:</bold> islandGroup: <named-content xmlns:xlink="http://www.w3.org/1999/xlink" content-type="dwc:islandGroup" xlink:type="simple">Canary Archipelago</named-content>; island: <named-content xmlns:xlink="http://www.w3.org/1999/xlink" content-type="dwc:island" xlink:type="simple">Lanzarote</named-content>; locality: <named-content xmlns:xlink="http://www.w3.org/1999/xlink" content-type="dwc:locality" xlink:type="simple">Puerto del Carmen</named-content>; verbatimDepth: <named-content xmlns:xlink="http://www.w3.org/1999/xlink" content-type="dwc:verbatimDepth" xlink:type="simple">25.0–26.7 m</named-content>; decimalLatitude: <named-content xmlns:xlink="http://www.w3.org/1999/xlink" content-type="dwc:decimalLatitude" xlink:type="simple">28.9123</named-content>; decimalLongitude: <named-content xmlns:xlink="http://www.w3.org/1999/xlink" content-type="dwc:decimalLongitude" xlink:type="simple">-13.7118</named-content>; <bold>Event:</bold> samplingProtocol: <named-content xmlns:xlink="http://www.w3.org/1999/xlink" content-type="dwc:samplingProtocol" xlink:type="simple">net towed over black sand and rock with <italic><tp:taxon-name><tp:taxon-name-part taxon-name-part-type="genus" reg="Cymodocea">Cymodocea</tp:taxon-name-part></tp:taxon-name></italic> and algae from 28.9123N 13.7118W to 28.9148N 13.7048W, 18.7°C in 0.5 m depth</named-content>; eventDate: <named-content xmlns:xlink="http://www.w3.org/1999/xlink" content-type="dwc:eventDate" xlink:type="simple">24 May 2001</named-content>; eventTime: <named-content xmlns:xlink="http://www.w3.org/1999/xlink" content-type="dwc:eventTime" xlink:type="simple">22:50–23:05 LCT, night</named-content>; habitat: <named-content xmlns:xlink="http://www.w3.org/1999/xlink" content-type="dwc:habitat" xlink:type="simple">marine sublittoral</named-content></p></list-item><list-item><p><bold>Type status:</bold> <named-content xmlns:xlink="http://www.w3.org/1999/xlink" content-type="dwc:typeStatus" xlink:type="simple">Other material</named-content>. <bold>Occurrence:</bold> recordedBy: <named-content xmlns:xlink="http://www.w3.org/1999/xlink" content-type="dwc:recordedBy" xlink:type="simple">Karl J. Wittmann</named-content>; individualCount: <named-content xmlns:xlink="http://www.w3.org/1999/xlink" content-type="dwc:individualCount" xlink:type="simple">1</named-content>; lifeStage: <named-content xmlns:xlink="http://www.w3.org/1999/xlink" content-type="dwc:lifeStage" xlink:type="simple">immature with BL 3.1 mm</named-content>; occurrenceStatus: <named-content xmlns:xlink="http://www.w3.org/1999/xlink" content-type="dwc:occurrenceStatus" xlink:type="simple">present</named-content>; disposition: <named-content xmlns:xlink="http://www.w3.org/1999/xlink" content-type="dwc:disposition" xlink:type="simple">in collection</named-content>; otherCatalogNumbers: <named-content xmlns:xlink="http://www.w3.org/1999/xlink" content-type="dwc:otherCatalogNumbers" xlink:type="simple">ZMB</named-content>; occurrenceID: <named-content xmlns:xlink="http://www.w3.org/1999/xlink" content-type="dwc:occurrenceID" xlink:type="simple">B0B1838D-3BF5-51EE-A481-FCE06C9939DA</named-content>; <bold>Location:</bold> islandGroup: <named-content xmlns:xlink="http://www.w3.org/1999/xlink" content-type="dwc:islandGroup" xlink:type="simple">Canary Archipelago</named-content>; island: <named-content xmlns:xlink="http://www.w3.org/1999/xlink" content-type="dwc:island" xlink:type="simple">Lanzarote</named-content>; locality: <named-content xmlns:xlink="http://www.w3.org/1999/xlink" content-type="dwc:locality" xlink:type="simple">Puerto del Carmen</named-content>; verbatimDepth: <named-content xmlns:xlink="http://www.w3.org/1999/xlink" content-type="dwc:verbatimDepth" xlink:type="simple">23.8–20.4 m</named-content>; decimalLatitude: <named-content xmlns:xlink="http://www.w3.org/1999/xlink" content-type="dwc:decimalLatitude" xlink:type="simple">28.9152</named-content>; decimalLongitude: <named-content xmlns:xlink="http://www.w3.org/1999/xlink" content-type="dwc:decimalLongitude" xlink:type="simple">-13.6323</named-content>; <bold>Event:</bold> samplingProtocol: <named-content xmlns:xlink="http://www.w3.org/1999/xlink" content-type="dwc:samplingProtocol" xlink:type="simple">net towed over sandy bottom with brown and green algae from 28.9152N 13.6323W to 28.9163N 13.6292W, 19.0°C in 0.5 m depth</named-content>; eventDate: <named-content xmlns:xlink="http://www.w3.org/1999/xlink" content-type="dwc:eventDate" xlink:type="simple">24 May 2001</named-content>; eventTime: <named-content xmlns:xlink="http://www.w3.org/1999/xlink" content-type="dwc:eventTime" xlink:type="simple">20:32–20:47 LCT, night</named-content>; habitat: <named-content xmlns:xlink="http://www.w3.org/1999/xlink" content-type="dwc:habitat" xlink:type="simple">marine sublittoral</named-content></p></list-item><list-item><p><bold>Type status:</bold> <named-content xmlns:xlink="http://www.w3.org/1999/xlink" content-type="dwc:typeStatus" xlink:type="simple">Other material</named-content>. <bold>Occurrence:</bold> recordedBy: <named-content xmlns:xlink="http://www.w3.org/1999/xlink" content-type="dwc:recordedBy" xlink:type="simple">Karl J. Wittmann</named-content>; individualCount: <named-content xmlns:xlink="http://www.w3.org/1999/xlink" content-type="dwc:individualCount" xlink:type="simple">1</named-content>; lifeStage: <named-content xmlns:xlink="http://www.w3.org/1999/xlink" content-type="dwc:lifeStage" xlink:type="simple">juvenile with BL 1.3 mm</named-content>; occurrenceStatus: <named-content xmlns:xlink="http://www.w3.org/1999/xlink" content-type="dwc:occurrenceStatus" xlink:type="simple">present</named-content>; disposition: <named-content xmlns:xlink="http://www.w3.org/1999/xlink" content-type="dwc:disposition" xlink:type="simple">in collection</named-content>; otherCatalogNumbers: <named-content xmlns:xlink="http://www.w3.org/1999/xlink" content-type="dwc:otherCatalogNumbers" xlink:type="simple">ZMB</named-content>; occurrenceID: <named-content xmlns:xlink="http://www.w3.org/1999/xlink" content-type="dwc:occurrenceID" xlink:type="simple">8EB22054-2CB4-52E3-B6CD-790344A27ADA</named-content>; <bold>Location:</bold> islandGroup: <named-content xmlns:xlink="http://www.w3.org/1999/xlink" content-type="dwc:islandGroup" xlink:type="simple">Cape Verde Archipelago</named-content>; island: <named-content xmlns:xlink="http://www.w3.org/1999/xlink" content-type="dwc:island" xlink:type="simple">Santiago</named-content>; locality: <named-content xmlns:xlink="http://www.w3.org/1999/xlink" content-type="dwc:locality" xlink:type="simple">Tarrafal, small bay at plant King Fisher</named-content>; verbatimDepth: <named-content xmlns:xlink="http://www.w3.org/1999/xlink" content-type="dwc:verbatimDepth" xlink:type="simple">5–15 m</named-content>; decimalLatitude: <named-content xmlns:xlink="http://www.w3.org/1999/xlink" content-type="dwc:decimalLatitude" xlink:type="simple">15.2750</named-content>; decimalLongitude: <named-content xmlns:xlink="http://www.w3.org/1999/xlink" content-type="dwc:decimalLongitude" xlink:type="simple">-23.7582</named-content>; <bold>Event:</bold> samplingProtocol: <named-content xmlns:xlink="http://www.w3.org/1999/xlink" content-type="dwc:samplingProtocol" xlink:type="simple">marine rocky shore, material striped from stones with algae, light-supported catch with lamp in front of a diver-operated net, 27°C in 0.5 m depth</named-content>; eventDate: <named-content xmlns:xlink="http://www.w3.org/1999/xlink" content-type="dwc:eventDate" xlink:type="simple">18 Aug 2007</named-content>; eventTime: <named-content xmlns:xlink="http://www.w3.org/1999/xlink" content-type="dwc:eventTime" xlink:type="simple">19:26–20:38 LCT, night</named-content>; habitat: <named-content xmlns:xlink="http://www.w3.org/1999/xlink" content-type="dwc:habitat" xlink:type="simple">marine sublittoral</named-content></p></list-item><list-item><p><bold>Type status:</bold> <named-content xmlns:xlink="http://www.w3.org/1999/xlink" content-type="dwc:typeStatus" xlink:type="simple">Other material</named-content>. <bold>Occurrence:</bold> recordedBy: <named-content xmlns:xlink="http://www.w3.org/1999/xlink" content-type="dwc:recordedBy" xlink:type="simple">Karl J. Wittmann</named-content>; individualCount: <named-content xmlns:xlink="http://www.w3.org/1999/xlink" content-type="dwc:individualCount" xlink:type="simple">1</named-content>; sex: <named-content xmlns:xlink="http://www.w3.org/1999/xlink" content-type="dwc:sex" xlink:type="simple">♀ with BL 2.7 mm</named-content>; lifeStage: <named-content xmlns:xlink="http://www.w3.org/1999/xlink" content-type="dwc:lifeStage" xlink:type="simple">adult</named-content>; occurrenceStatus: <named-content xmlns:xlink="http://www.w3.org/1999/xlink" content-type="dwc:occurrenceStatus" xlink:type="simple">present</named-content>; preparations: <named-content xmlns:xlink="http://www.w3.org/1999/xlink" content-type="dwc:preparations" xlink:type="simple">dissected, on 5 slides</named-content>; disposition: <named-content xmlns:xlink="http://www.w3.org/1999/xlink" content-type="dwc:disposition" xlink:type="simple">in collection</named-content>; otherCatalogNumbers: <named-content xmlns:xlink="http://www.w3.org/1999/xlink" content-type="dwc:otherCatalogNumbers" xlink:type="simple">NHMW-CR-30661</named-content>; occurrenceID: <named-content xmlns:xlink="http://www.w3.org/1999/xlink" content-type="dwc:occurrenceID" xlink:type="simple">0183CAB5-CA38-5BB2-971B-920DE5A510C1</named-content>; <bold>Location:</bold> islandGroup: <named-content xmlns:xlink="http://www.w3.org/1999/xlink" content-type="dwc:islandGroup" xlink:type="simple">Cape Verde Archipelago</named-content>; island: <named-content xmlns:xlink="http://www.w3.org/1999/xlink" content-type="dwc:island" xlink:type="simple">Santiago</named-content>; locality: <named-content xmlns:xlink="http://www.w3.org/1999/xlink" content-type="dwc:locality" xlink:type="simple">Tarrafal, dive point "Arco"</named-content>; verbatimDepth: <named-content xmlns:xlink="http://www.w3.org/1999/xlink" content-type="dwc:verbatimDepth" xlink:type="simple">12–22 m</named-content>; decimalLatitude: <named-content xmlns:xlink="http://www.w3.org/1999/xlink" content-type="dwc:decimalLatitude" xlink:type="simple">15.2748</named-content>; decimalLongitude: <named-content xmlns:xlink="http://www.w3.org/1999/xlink" content-type="dwc:decimalLongitude" xlink:type="simple">-23.7602</named-content>; <bold>Event:</bold> samplingProtocol: <named-content xmlns:xlink="http://www.w3.org/1999/xlink" content-type="dwc:samplingProtocol" xlink:type="simple">marine rocky shore; striped with diver-operated hand net from brown and green algae on rock; brown algae on stones with sand in between; 25°C in 0.5 m depth</named-content>; eventDate: <named-content xmlns:xlink="http://www.w3.org/1999/xlink" content-type="dwc:eventDate" xlink:type="simple">19 Aug 2007</named-content>; eventTime: <named-content xmlns:xlink="http://www.w3.org/1999/xlink" content-type="dwc:eventTime" xlink:type="simple">16:01–16:56 LCT, day</named-content>; habitat: <named-content xmlns:xlink="http://www.w3.org/1999/xlink" content-type="dwc:habitat" xlink:type="simple">marine sublittoral</named-content></p></list-item><list-item><p><bold>Type status:</bold> <named-content xmlns:xlink="http://www.w3.org/1999/xlink" content-type="dwc:typeStatus" xlink:type="simple">Other material</named-content>. <bold>Occurrence:</bold> recordedBy: <named-content xmlns:xlink="http://www.w3.org/1999/xlink" content-type="dwc:recordedBy" xlink:type="simple">Karl J. Wittmann</named-content>; individualCount: <named-content xmlns:xlink="http://www.w3.org/1999/xlink" content-type="dwc:individualCount" xlink:type="simple">1</named-content>; lifeStage: <named-content xmlns:xlink="http://www.w3.org/1999/xlink" content-type="dwc:lifeStage" xlink:type="simple">1 juvenile with BL 1.4 mm</named-content>; occurrenceStatus: <named-content xmlns:xlink="http://www.w3.org/1999/xlink" content-type="dwc:occurrenceStatus" xlink:type="simple">present</named-content>; disposition: <named-content xmlns:xlink="http://www.w3.org/1999/xlink" content-type="dwc:disposition" xlink:type="simple">in collection</named-content>; otherCatalogNumbers: <named-content xmlns:xlink="http://www.w3.org/1999/xlink" content-type="dwc:otherCatalogNumbers" xlink:type="simple">TFMC</named-content>; occurrenceID: <named-content xmlns:xlink="http://www.w3.org/1999/xlink" content-type="dwc:occurrenceID" xlink:type="simple">11A10FAD-E605-52FA-9886-CC64995917F9</named-content>; <bold>Location:</bold> islandGroup: <named-content xmlns:xlink="http://www.w3.org/1999/xlink" content-type="dwc:islandGroup" xlink:type="simple">Cape Verde Archipelago</named-content>; island: <named-content xmlns:xlink="http://www.w3.org/1999/xlink" content-type="dwc:island" xlink:type="simple">Sal</named-content>; locality: <named-content xmlns:xlink="http://www.w3.org/1999/xlink" content-type="dwc:locality" xlink:type="simple">rocky shore off Palmeira, marine cave at dive point "Palmeira I"</named-content>; verbatimDepth: <named-content xmlns:xlink="http://www.w3.org/1999/xlink" content-type="dwc:verbatimDepth" xlink:type="simple">11–21 m</named-content>; decimalLatitude: <named-content xmlns:xlink="http://www.w3.org/1999/xlink" content-type="dwc:decimalLatitude" xlink:type="simple">16.7576</named-content>; decimalLongitude: <named-content xmlns:xlink="http://www.w3.org/1999/xlink" content-type="dwc:decimalLongitude" xlink:type="simple">-22.9889</named-content>; <bold>Event:</bold> samplingProtocol: <named-content xmlns:xlink="http://www.w3.org/1999/xlink" content-type="dwc:samplingProtocol" xlink:type="simple">taken with a diver-operated hand net inside cave from sandy floor about 20–100 from cave entrance, dimly lit to fully dark, 24°C in 0.5 m depth</named-content>; eventDate: <named-content xmlns:xlink="http://www.w3.org/1999/xlink" content-type="dwc:eventDate" xlink:type="simple">26 Aug 2007</named-content>; eventTime: <named-content xmlns:xlink="http://www.w3.org/1999/xlink" content-type="dwc:eventTime" xlink:type="simple">10:10–10:40 LCT</named-content>; habitat: <named-content xmlns:xlink="http://www.w3.org/1999/xlink" content-type="dwc:habitat" xlink:type="simple">sublittoral marine cave</named-content></p></list-item><list-item><p><bold>Type status:</bold> <named-content xmlns:xlink="http://www.w3.org/1999/xlink" content-type="dwc:typeStatus" xlink:type="simple">Other material</named-content>. <bold>Occurrence:</bold> recordedBy: <named-content xmlns:xlink="http://www.w3.org/1999/xlink" content-type="dwc:recordedBy" xlink:type="simple">Karl J. Wittmann</named-content>; individualCount: <named-content xmlns:xlink="http://www.w3.org/1999/xlink" content-type="dwc:individualCount" xlink:type="simple">1</named-content>; sex: <named-content xmlns:xlink="http://www.w3.org/1999/xlink" content-type="dwc:sex" xlink:type="simple">♀ with BL 3.7 mm</named-content>; lifeStage: <named-content xmlns:xlink="http://www.w3.org/1999/xlink" content-type="dwc:lifeStage" xlink:type="simple">adult</named-content>; occurrenceStatus: <named-content xmlns:xlink="http://www.w3.org/1999/xlink" content-type="dwc:occurrenceStatus" xlink:type="simple">present</named-content>; disposition: <named-content xmlns:xlink="http://www.w3.org/1999/xlink" content-type="dwc:disposition" xlink:type="simple">in collection</named-content>; otherCatalogNumbers: <named-content xmlns:xlink="http://www.w3.org/1999/xlink" content-type="dwc:otherCatalogNumbers" xlink:type="simple">NHMW-CR-30660</named-content>; occurrenceID: <named-content xmlns:xlink="http://www.w3.org/1999/xlink" content-type="dwc:occurrenceID" xlink:type="simple">033B6F01-2F85-5376-9797-8CF49EFCC0FA</named-content>; <bold>Location:</bold> islandGroup: <named-content xmlns:xlink="http://www.w3.org/1999/xlink" content-type="dwc:islandGroup" xlink:type="simple">Cape Verde Archipelago</named-content>; island: <named-content xmlns:xlink="http://www.w3.org/1999/xlink" content-type="dwc:island" xlink:type="simple">Sal</named-content>; locality: <named-content xmlns:xlink="http://www.w3.org/1999/xlink" content-type="dwc:locality" xlink:type="simple">rocky shore off Palmeira, marine cave at dive point "Palmeira I"</named-content>; verbatimDepth: <named-content xmlns:xlink="http://www.w3.org/1999/xlink" content-type="dwc:verbatimDepth" xlink:type="simple">15–22 m</named-content>; decimalLatitude: <named-content xmlns:xlink="http://www.w3.org/1999/xlink" content-type="dwc:decimalLatitude" xlink:type="simple">16.7576</named-content>; decimalLongitude: <named-content xmlns:xlink="http://www.w3.org/1999/xlink" content-type="dwc:decimalLongitude" xlink:type="simple">-22.9889</named-content>; <bold>Event:</bold> samplingProtocol: <named-content xmlns:xlink="http://www.w3.org/1999/xlink" content-type="dwc:samplingProtocol" xlink:type="simple">taken with a diver-operated hand net inside cave from sandy floor about 20–100 from cave entrance, dimly lit to fully dark, 24°C in 0.5 m depth</named-content>; eventDate: <named-content xmlns:xlink="http://www.w3.org/1999/xlink" content-type="dwc:eventDate" xlink:type="simple">26 Aug 2007</named-content>; eventTime: <named-content xmlns:xlink="http://www.w3.org/1999/xlink" content-type="dwc:eventTime" xlink:type="simple">12:10–12:55 LCT</named-content>; habitat: <named-content xmlns:xlink="http://www.w3.org/1999/xlink" content-type="dwc:habitat" xlink:type="simple">sublittoral marine cave</named-content></p></list-item></list></tp:treatment-sec><tp:treatment-sec sec-type="Description"><title>Description</title><p>All respective features of the below diagnosis. Body proportions (Figs <xref ref-type="fig" rid="F12156984">1</xref>, <xref ref-type="fig" rid="F12156986">2</xref>, <xref ref-type="fig" rid="F12156988">3</xref>): body length of adults 3.2–4.1 mm (n = 19) in females, 3.3–4.4 mm (n = 21) in the less stout males. Body form stout in females, intermediate in males. Tail upwards bent in immatures to adults, slightly bent between pleomeres 3 and 4 and then more strongly between pleomeres 4 and 5. Flexion increases with body size in both sexes, stronger in females than in same-sized males. Carapace without rostrum 28–35% body length, rostrum 3–6%, cephalothorax 28–35%, pleon without telson 46–54%, telson 11–14% body length. Thoracic sternites normal in both sexes, not reinforced by crossbeams, no sternal processes.</p><p>Eyes (Fig. <xref ref-type="fig" rid="F12156984">1</xref>, Fig. <xref ref-type="fig" rid="F12156990">4</xref>A–C, Fig. <xref ref-type="fig" rid="F12156992">5</xref>A): Eyes measure 60–84% antennal scale length or 8–11% body length, distal 50–60% occupied by the cornea. Cornea large, bulbous, calotte-shaped, basal diameter of calotte in dorsal view 23–47% antennal scale length or 7–8% body length. Cornea banded in stacked horizontal planes. The bands represent ellipsoidal to circular, geometric segments, within their plane facing centre of cutting plane of calotte. Eyestalks with smooth surface, dorsally with small sub-conical OP close to mid-proximal margin of the cornea. OP well contrasting as small light conus from darker eyestalk and cornea in living specimens (best visible on left eye in Fig. <xref ref-type="fig" rid="F12156984">1</xref>A). Mounting of eyes or comparable techniques are required for firm identification of the small papilla in fixed material. Completely internal organ of Bellonci (OB) associated with external OP (Fig. <xref ref-type="fig" rid="F12156990">4</xref>B). Position of OB near papilla is normal in <tp:taxon-name><tp:taxon-name-part taxon-name-part-type="family">Mysidae</tp:taxon-name-part></tp:taxon-name> species with any papilla; if no papilla present, OB is located mostly near basis of eyestalks (<xref ref-type="bibr" rid="B12157397">Wittmann 2023</xref>, <xref ref-type="bibr" rid="B12157406">Wittmann 2024a</xref>). Diameter of OBs is 41–60 µm at eye length 0.33–0.50 mm (n = 6) in adults of the new species. Individual size data are within range given by <xref ref-type="bibr" rid="B12157397">Wittmann (2023)</xref> for 24 troglophile and 49 trogloxene species of <tp:taxon-name><tp:taxon-name-part taxon-name-part-type="family">Mysidae</tp:taxon-name-part></tp:taxon-name>. Sensory pore organ (Fig. <xref ref-type="fig" rid="F12156990">4</xref>C) located at about half eyestalk length on dorsal face of eyestalk (Fig. <xref ref-type="fig" rid="F12156990">4</xref>A and Fig. <xref ref-type="fig" rid="F12156992">5</xref>A) in the new species.</p><p>Carapace (Fig. <xref ref-type="fig" rid="F12156992">5</xref>A–D): Rostrum slightly bent ventrally, extending to 50–80% of length of eyestalks in normal orientation. Disto-lateral edges of carapace broadly rounded (Fig. <xref ref-type="fig" rid="F12156992">5</xref>A). Carapace leaving 1 or 2 thoracomeres dorsally exposed. Carapace with 3 mid-dorsal groups of pores: field of 7–12 pores (Fig. <xref ref-type="fig" rid="F12156992">5</xref>D) closely in front of cervical sulcus; transversal series of 18–33 pores (Fig. <xref ref-type="fig" rid="F12156992">5</xref>C) at 15–20% of carapace length in front of posterior margin; and 8–9 pores surrounding a larger oval structure (Fig. <xref ref-type="fig" rid="F12156992">5</xref>B) at 5–6% of carapace length in front of posterior margin.</p><p>Antennulae in both sexes (Fig. <xref ref-type="fig" rid="F12156992">5</xref>E–G): Short, stout, 3-segmented trunk, stouter in males than in females. Antennulae basally, dorsoventrally (= vertically) flanked by unpaired median processes from frons, a small epi-antennular lobe and a larger hypo-antennular lobe, each with relatively small triangular anterior extension (Fig. <xref ref-type="fig" rid="F12156992">5</xref>F). Basal segment of trunk with a dorsal and a lateral setose lobe (apophysis), both lobes not extending beyond median segment. Median segment dorsally with large setose lobe. Dorsal face of terminal segment with mid-terminal lobe (Fig. <xref ref-type="fig" rid="F12156992">5</xref>G) with 2–4 acute triangular teeth and 3–5 barbed setae and more proximally somewhat smaller lobe (Fig. <xref ref-type="fig" rid="F12156992">5</xref>E and F) with smooth whip-seta and a short, barbed seta.</p><p>Antennular trunk of females (Fig. <xref ref-type="fig" rid="F12156992">5</xref>E): Basal segment 1.4–1.6 times as long as broad, 47–52% trunk length. Middle segment 18–20%, terminal segment 30–34% trunk length. Flabellum formed by five large plumose setae in ventral position, on mesial half closely behind anterior margin of terminal segment.</p><p>Antennular trunk of males (Fig. <xref ref-type="fig" rid="F12156992">5</xref>F): Basal segment 1.1–1.3 times as long as broad, contributing 35–40% trunk length, middle segment 19–20%, terminal segment 40–46% trunk length. Terminal segment ventrally with large, strongly setose appendix masculina, longer than combined two distal segments of trunk (basal 2/5 of appendix below drawing plane, there indicated with dashed line in Fig. <xref ref-type="fig" rid="F12156992">5</xref>F).</p><p>Antennae (Fig. <xref ref-type="fig" rid="F12156992">5</xref>H): Sympod with spiniform process on disto-lateral corner and a larger process nearby at dorsal face. Scale without spines, setose almost along all margins, except for smooth margins in most basal portions, outer margin weakly convex, inner margin strongly convex. Apical segment marked by distinct, slightly oblique suture 10–12% of total scale length from tip. Apical segment with five large, plumose setae. Antennal flagellum laterally (Fig. <xref ref-type="fig" rid="F12156984">1</xref>B) and backward curved in loco (unlike in mounted antenna in Fig. <xref ref-type="fig" rid="F12156992">5</xref>H). Scale extends 1/3 of its length beyond 3-segmented peduncle. Basal segment 14–23% peduncle length, second 45–51%, third 27–35% peduncle length.</p><p>Labrum (Fig. <xref ref-type="fig" rid="F12156992">5</xref>I): Labrum well-rounded, aborally = dorsally with short anteriorly projecting, rounded bulge. Masticatory surface poorly cuticularised; oral face with mid-ventral field of fine hairs; caudally with paramedian fields of stiff bristles facing mouth field.</p><p>Mandibles (Fig. <xref ref-type="fig" rid="F12156992">5</xref>J–M): Masticatory parts strongly differ between left and right mandibles, but do not show obvious sexual dimorphism. Processus incisivus of left mandible (Fig. <xref ref-type="fig" rid="F12156992">5</xref>K) with three strong plus 4–6 small teeth, no longitudinal beam; lacinia mobilis strong, with six thick, distally rounded, smooth teeth; pars centralis with 5–6 densely set, serrated spine-like teeth, decreasing in size proximally, pars centralis with proximal brush of stiff bristles; no processus molaris. Processus incisivus of right mandible (Fig. <xref ref-type="fig" rid="F12156992">5</xref>J) supported by a longitudinal beam, this processus with total of two strong plus five small teeth; lacinia mobilis (Fig. <xref ref-type="fig" rid="F12156992">5</xref>L) with six comparatively slender, serrated teeth; pars centralis with 3–4 subequal, weakly serrated spine-like teeth plus bristles; processus molaris unarmed, reduced to a small lobe.</p><p>Palp 3-segmented with segments 1–3 counted from basis contributing 12–17%, 57–63%, 24–28% to total palp length in females, 11–18%, 52–59%, 30–34% in males. Palp with small basal segment smooth along all margins; both remaining segments with more setae which are more densely set in males than in females. Males with &gt;30 smooth setae densely set on distal half of the lateral margin of the median segment (Fig. <xref ref-type="fig" rid="F12156992">5</xref>K), females with &lt;10 setae loosely set along corresponding stretch (Fig. <xref ref-type="fig" rid="F12156992">5</xref>J). Terminal segment mostly with smooth setae, but distal half with moderately long, modified seta (central portions bilaterally with acute barbs). This seta in males proximally accompanied by 6–8 shorter setae with shorter acute barbs bilaterally on distal 80% seta length; in females accompanied by 5–6 short setae with short barbs bilaterally on distal 60% seta length. No soft barbs on these setae in both sexes.</p><p>Labium (Fig. <xref ref-type="fig" rid="F12156994">6</xref>A): Paragnaths and corresponding part of sternite with fields of fine hairs. Mesial face (upper margin in Fig. <xref ref-type="fig" rid="F12156994">6</xref>A) of paragnaths with stiff bristles.</p><p>Foregut (Fig. <xref ref-type="fig" rid="F12156994">6</xref>B–E): Gross structure as listed by <xref ref-type="bibr" rid="B12157286">Kobusch (1998)</xref>: table 1 for <italic><tp:taxon-name><tp:taxon-name-part taxon-name-part-type="genus" reg="Mysidopsis">Mysidopsis</tp:taxon-name-part><tp:taxon-name-part taxon-name-part-type="species" reg="gibbosa">gibbosa</tp:taxon-name-part></tp:taxon-name></italic> G.O. Sars 1864. Besides many setae and simple spines, there are modified spines on lateralia and on dorso-lateral infolding in the present species: anterior part of lateralia with many apically pronged spines in diverse modifications (Fig. <xref ref-type="fig" rid="F12156994">6</xref>D and E), in part bearing small denticles along distal half and a few short unilaterally serrated spines (Fig. <xref ref-type="fig" rid="F12156994">6</xref>D); posterior part of lateralia on each side with cluster of three weakly-serrated spines (Fig. <xref ref-type="fig" rid="F12156994">6</xref>C); dorso-lateral infolding on each side with closely-set pair of spines unilaterally armed with strong toothlets (Fig. <xref ref-type="fig" rid="F12156994">6</xref>B).</p><p>Maxillulae (Fig. <xref ref-type="fig" rid="F12156992">5</xref>N): Terminal segment moderately slender, transversely truncate apex with 8–9 moderately strong, smooth spines, no setae. Endite large, apically with one or two smooth whip setae; one additional seta of that type on lateral face, roughly half-way from basis.</p><p>Maxillae (Fig. <xref ref-type="fig" rid="F12156994">6</xref>F): Second segment of maxillary sympod with three setose endites, each with numerous smooth, some of which spine-like, whip setae on distal margin. Only most proximal endite with additional, large, plumose seta. Exopod slender, reaching to 0.2–0.4 length of terminal segment of endopod. Exopod with total of 8–10 plumose setae mostly along lateral margin; apex with large seta, not in continuous series with setae on lateral margin; no setae on proximal 80–90% of mesial margin. Palp comparatively large, 2-segmented; terminally evenly rounded. Distal segment 1.8–1.9 times longer than maximum width, contributing 70–80% to total palp length; terminus about evenly rounded. This segment with intermediate-sized whip setae on terminal margin and with shorter whip setae on distal 3/5 of mesial margin; all setae with bilaterally barbed handle and smooth flagellum; proximal portion of mesial margin with tiny hairs. No setae on short proximal segment or on lateral margin of distal segment.</p><p>Thoracopods 1–8 (Fig. <xref ref-type="fig" rid="F12156984">1</xref>C, Fig. <xref ref-type="fig" rid="F12156994">6</xref>G–Q): Coxal (= most basal) portion of sympods 2–3 with small linguiform lobe (Fig. <xref ref-type="fig" rid="F12156994">6</xref>I and K). First thoracic epipod large, linguiform, distally rounded, sub-basally with single smooth seta. Size measured from praeischium to dactylus increases from endopod 1 to 6 and then decreases from 6 to 8 in both sexes (Fig. <xref ref-type="fig" rid="F12156984">1</xref>C, Fig. <xref ref-type="fig" rid="F12156994">6</xref>I, K and P). Claws 1–2 strong, curved, with thick basis Fig. <xref ref-type="fig" rid="F12156994">6</xref>H and J), claws 3–8 more slender, less curved, needle-like (Fig. <xref ref-type="fig" rid="F12156994">6</xref>L and Q). Rectilinear measurement of curved claws increases from endopods 1 to 5 and decreases from 5 to 8. Sizes of basal plates and flagellae increase from exopod 1 to 4–6 and then decrease from 6 to 8 in both sexes. Basal plates with distal and lateral margins converging at about 80 angular degrees, disto-lateral edge rounded. Flagellae of exopods 1, 8 with eight segments, flagellae 2–7 with nine segments, not counting intersegmental joint between basis and flagellum.</p><p>Thoracic endopod 1 (Fig. <xref ref-type="fig" rid="F12156994">6</xref>G and H): Coxa with large barbed (almost plumose) seta, positioned latero-ventrally at some distance from insertion of exopod (omitted in Fig. <xref ref-type="fig" rid="F12156994">6</xref>G). Coxa mesially with small conical lobe with small barbed seta at apex. Basis mesially with 5–6 smooth whip setae, laterally without setae. Ischium and merus fused as single element. Merischium only 1.1 times carpus length, this being much shorter than combined propodus plus dactylus. Tarsus normal, comparatively stout, with separate carpus, propodus, dactylus and claw, segments not subdivided. Tarsus with smooth setae only, namely mostly whip setae; dactylus densely setose.</p><p>Thoracic endopod 2 (Fig. <xref ref-type="fig" rid="F12156994">6</xref>I and J): Segmentation interpreted in analogy to endopods 3–8. Basis with large endite bearing two medium-sized and three short whip setae, each with bilaterally barbed handle. Praeischium with 1–3 medium-sized to large seta of that type. Ischium and merus separate. Ischium 0.7–0.8 times merus length, merus 1.1–1.2 times carpopropodus. Ischium with 6–8 smooth whip setae on mesial margin and 2–3 barbed setae near lateral margin on distal half. Merus with 3–4 smooth whip setae on mesial margin, three such setae plus two plumose setae somewhat proximally from disto-lateral edge. Carpopropodus with angular constriction to 75–85% width, reaching from 78–89% carpopropodus length to articulation with dactylus (Fig. <xref ref-type="fig" rid="F12156994">6</xref>I). Distal 2/3 of carpopropodus with many smooth whip setae; disto-lateral 1/5 with additional 2–3 whip setae with barbed handle. Dactylus longer than wide (Fig. <xref ref-type="fig" rid="F12156994">6</xref>J), strongly setose including longitudinal row of setae, each being 'serrated' by double series of stiff barbs along proximal 1/2 to 2/3. Width and, accordingly, also stiffness of barbs increases with distal position of the setae.</p><p>Thoracic endopods 3–8 (Fig. <xref ref-type="fig" rid="F12156994">6</xref>K–Q): Basis (fused with sympod) of endopods with crescent-shaped to subcircular, soft lobe (lappet) on rostral face near disto-lateral edge (Fig. <xref ref-type="fig" rid="F12156994">6</xref>K, O and P). This lobe with short teat-like process in endopod 3 (Fig. <xref ref-type="fig" rid="F12156994">6</xref>N). Basis 3 with distinct endite bearing 2–3 barbed setae and one smooth whip seta; this endite smaller than that of basis 2. Indistinct endite in bases 4–5, no endite in bases 6–8. Pra­eischium 3–8 normal, without setae. Ischium and merus separate. Length of ischium and tarsus decrease, whereas length of merus increases from endopod 3 to 8. Ratio of merus length to ischium length increases weakly from 0.8–0.9 in endopod 3 to 1.1–1.2 in endopod 8. Ischium 3 with several smooth whip setae along mesial margin, one large plumose seta on caudal face close to middle of lateral margin. Merus 3 along mesial margin with six clusters of 4–8 smooth whip setae each; 3–4 stand-alone setae of that type on caudal face, mostly at some distance from each other along lateral margin, additional three such setae in analogous position on rostral face. Meri 3–7 with 1.2–1.5 times carpopropodus length, merus 8 with 1.3–1.5. Carpopropodi 3–7 with three segments (Fig. <xref ref-type="fig" rid="F12156994">6</xref>K); middle segment 0.3–0.6 times length of other segments. Carpopropodus 3 besides many smooth whip setae with unilaterally barbed setae, two short ones on basal segment and a long one (Fig. <xref ref-type="fig" rid="F12156994">6</xref>M) on short median segment. Only smooth setae on carpopropodi 4–8 and on meri plus dactyli 3–8. Carpopropodi 3–8 terminally with 1–2 pairs of large, smooth, paradactylary setae. Dactyli 3–8 with minute evagination on inner margin, with weakly-curved needle-like claw and 4–5 normal smooth setae (Fig. <xref ref-type="fig" rid="F12156994">6</xref>L and Q).</p><p>Penes (Fig. <xref ref-type="fig" rid="F12156994">6</xref>R): Stout, only 1.3–1.5 times longer than maximum width; length 50–60% merus length of thoracic endopod 8.</p><p>Pleon (Figs <xref ref-type="fig" rid="F12156984">1</xref>, <xref ref-type="fig" rid="F12156988">3</xref>): Pleomeres 1–6 contribute 16–21%, 15–18%, 14–16%, 12–14%, 11–14% and 20–31%, respectively, of total pleon length. Pleomeres 1–5 are 0.5–1.0, 0.5–0.9, 0.5–0.8, 0.4–0.7 and 0.4–0.7 times length of sixth pleomere. Each pleomere bilaterally with longitudinal ventro-lateral carina decreasing in width caudally. Carinae running essentially horizontally from anterior to posterior margin of pleurites, with weak ventral inclination in sagittal plane (Fig. <xref ref-type="fig" rid="F12156990">4</xref>D). Only carina 1 of adult females with about twice the width (Fig. <xref ref-type="fig" rid="F12156990">4</xref>E) of carina in adult males (Fig. <xref ref-type="fig" rid="F12156990">4</xref>F) and in non-adults of both sexes. Scutellum paracaudale (arrow in Fig. <xref ref-type="fig" rid="F12156996">7</xref>K) subtriangular with well-rounded tip, dorsal margin concave, ventral margin convex.</p><p>Pleopods (Fig. <xref ref-type="fig" rid="F12156996">7</xref>A–J): Female pleopods (Fig. <xref ref-type="fig" rid="F12156996">7</xref>A–C) with indistinct or absent endopodal lobe; pleopod size increasing caudally. Male pleopods (Fig. <xref ref-type="fig" rid="F12156996">7</xref>D–J): all sympods subrectangular, no setae. Sympods 2–4 (Fig. <xref ref-type="fig" rid="F12156996">7</xref>E–G) large, subequal; sympod 1 (Fig. <xref ref-type="fig" rid="F12156996">7</xref>D) about same-sized as sympod 5 (Fig. <xref ref-type="fig" rid="F12156996">7</xref>F), each smaller than sympods 2–4. Exopod 1 is 4 or 5 times length of endopod, whereas exopods 2–5 are about as long as the corresponding endopods. Subrectangular, laterally directed, pseudobranchial lobe from basal segment of endopods 1–5, each distally with 5 small, barbed setae. Small accessory lobe from endopod 5 with one barbed seta at apex (Fig. <xref ref-type="fig" rid="F12156996">7</xref>J). Each segment of endopods 2–5 with two large, plumose setae on or close to distal margin; basal segment with additional 1–4 smaller, barbed or plumose setae on mesial margin. Basal to penultimate segments of endopods 2–4 each with one or two small, smooth setae on rostral face; one such seta on second to penultimate segment in endopod 5; all endopods without such setae on terminal segment. Almost every segment of exopods 1–5 with two large, plumose setae on distal margin, except terminal segment of exopod 4, which bears a large modified seta on tip, but no additional seta (Fig. <xref ref-type="fig" rid="F12156996">7</xref>G–H). All except exopod 4 show 1–(2) small smooth seta in subterminal position on rostral face of penultimate segment.</p><p>Tail fan (Fig. <xref ref-type="fig" rid="F12156996">7</xref>L and M): Sympod of uropods 0.3–0.4 times telson length, endopod 0.9–1.1, exopod 1.2–1.4; exopod 1.2–1.4 times endopod (Fig. <xref ref-type="fig" rid="F12156996">7</xref>L). Exopod with weakly-convex outer and more strongly convex inner margins, setose along all margins; comparatively stout, length 2.5–3.5 times maximum width. Statolith composed of fluorite, diameter 87–111 µm; habitus discoidal, with prominent tegmen, concave fundus; statolith formula 2 + 2 + 1 + (0–2) + (4–7) + (3–6) = 14–19 (n = 6). Telson length 1.1–1.7 times maximum width (Fig. <xref ref-type="fig" rid="F12156996">7</xref>M), 0.8–1.0 times length of last pleomere. Spaces between lateral spines increase caudally, partly in discontinuous series. Additional details of uropods and telson in diagnosis.</p><p>Nauplioid larvae (Fig. <xref ref-type="fig" rid="F12156998">8</xref>): Female with BL 3.3 mm carrying five nauplioid larvae at substage N3 with BL 0.84–0.96 mm. Abdomen ends in a caudal furca (Fig. <xref ref-type="fig" rid="F12156998">8</xref>A and C) formed by pair of small lobes each bearing one large furcal spine, distal third of the latter multi-furcate (Fig. <xref ref-type="fig" rid="F12156998">8</xref>C). Caudal furca is dorsally and ventrally flanked by series of spines decreasing in size proximally, with largest spines bifurcate (Fig. <xref ref-type="fig" rid="F12156998">8</xref>B). Such series has, so far, not been described in any species of the tribus <tp:taxon-name><tp:taxon-name-part taxon-name-part-type="tribe">Mysidopsini</tp:taxon-name-part></tp:taxon-name>. Both series are proximally followed by several small subequal spines (out of focus in Fig. <xref ref-type="fig" rid="F12156998">8</xref>A and C). Tip of antennula and antenna furnished with 5–8 minute triangular scales (teeth ?; Fig. <xref ref-type="fig" rid="F12156998">8</xref>D).</p></tp:treatment-sec><tp:treatment-sec sec-type="Diagnosis"><title>Diagnosis</title><p>Rostrum well developed, triangular, apically forming a 40–90° angle, tip rounded; slightly bent ventrally, extending to basal segment of antennular trunk. Carapace with well-marked cervical sulcus; without mid-dorsal protuberance; caudal margin overall concave with straight to slightly convex median portion. Eyes large, eyestalks well developed, with large bulbous functional cornea; ocular papilla &lt; 1/5 cornea diameter (identification of the papilla may require mounting on slides). Antennal scale length 2.6–3.7 times maximum width. Scale extends 0.2–0.4 times its length beyond antennular trunk; scale with distinct apical segment. Left mandible without processus molaris, right mandible with small, reduced processus; palp normal, 3-segmented, larger and more setose in males than in females. Sympods of maxillula and maxilla without setose expansion. Carpopropodi of thoracic endopods 3–7 each with three segments, middle segment always much shorter than the other two segments, carpopropodus 8 with two or three segments. Endopods 1–2 terminally strongly setose, strong claw throughout; endopods 3–8 apically less strongly setose, with thin needle-like claw. Marsupium normal, thoracopod 6 with small, but distinct, linguiform oostegite. Penes well developed, tubular, stout, each penis with three lobes and several smooth setae flanking ejaculatory opening. Female pleopods reduced, rod-like, setose. All male pleopods biramous, densely setose, with large subrectangular sympod. Endopods 1–5 with 1, 9, 9, 9 and 9 segments, respectively; basal segment caudally with large, subrectangular exite (pseudobranchial lobe); basal segment of only endopod 5 with small additional exite. Exopods 1–5 with 9, 9, 10, 9 and 9 segments. Terminal segment of exopod 4 with large modified seta. Distal half of this seta with bilateral series of short, acute barbs. Endopod of uropods with 3–4 spines on section between 30% and 50% distance from basis, close to mesial margin below statocyst in both sexes; spines increasing in length distally. Endopod extending 40–59% of telson length beyond telson, exopod 68–91%. Telson trapeziform with sigmoid lateral margins and transversal terminal margin; disto-lateral edges angular, distally slightly produced. Each lateral margin with 3–5 small spines along the middle section reaching from 20–25% to 50–60% distance from basis, remaining sections bare. Terminal margin with paramedian pair of larger spines with 6–8% telson length, no additional spines. Telson with total of 8–12 spines in both sexes.</p></tp:treatment-sec><tp:treatment-sec sec-type="Etymology"><title>Etymology</title><p>The species name is a Late Latin adjective with feminine ending, once used as an attribute for inhabitants of the Canary Islands.</p></tp:treatment-sec><tp:treatment-sec sec-type="Distribution"><title>Distribution</title><p>Type locality is Gran Canaria, 400 m off the harbour of Pasito Blanco, 27.745N 15.618W, 10–20 m depth. The species so far known from the Canaries (islands El Hierro, La Palma, Tenerife, Gran Canaria and Lanzarote) and the Cape Verdes (islands Santiago and Sal), 15–29° N, 14–24° W, being epibenthic during the daytime in 5–30 m depth (photos in Figs <xref ref-type="fig" rid="F12156984">1</xref>, <xref ref-type="fig" rid="F12156986">2</xref>, <xref ref-type="fig" rid="F12156988">3</xref> from 5–10 m), mostly on sandy bottom, also on stones and rock; these substrates in part with <italic><tp:taxon-name><tp:taxon-name-part taxon-name-part-type="genus" reg="Cymodocea">Cymodocea</tp:taxon-name-part></tp:taxon-name></italic> and algae. Excursions by Peter Wirtz and the present author to Madeira, to the coast of Senegal (West Africa) and to the Gulf of Guinea did not yield this species.</p></tp:treatment-sec><tp:treatment-sec><!--Section generated to contain objects referenced in tp:taxon-treatment.--><fig id="F12156984" position="float" orientation="portrait"><object-id xmlns:xlink="http://www.w3.org/1999/xlink" content-type="arpha" xlink:type="simple">636624AD-0165-521B-8816-13C7405FCF78</object-id><object-id xmlns:xlink="http://www.w3.org/1999/xlink" content-type="doi" xlink:type="simple">10.3897/BDJ.12.e139475.figure1</object-id><label>Figure 1.</label><caption><p>Habitus and colour variants in adult females of <italic><tp:taxon-name><tp:taxon-name-part taxon-name-part-type="genus" reg="Mysidopsis">Mysidopsis</tp:taxon-name-part><tp:taxon-name-part taxon-name-part-type="species" reg="canariensis">canariensis</tp:taxon-name-part></tp:taxon-name></italic> sp. nov. from shallow sandy bottoms in Lanzarote (<bold>A, C</bold>) and Gran Canaria (<bold>B</bold>). In-situ photos by Dennis Rabeling (A, C) and Sabina López Suárez (B), with permission.</p></caption><graphic xmlns:xlink="http://www.w3.org/1999/xlink" xlink:href="bdj-12-e139475-g001.jpg" position="float" id="oo_1152857.jpg" orientation="portrait" xlink:type="simple"><uri content-type="original_file" xlink:type="simple">https://binary.pensoft.net/fig/1152857</uri></graphic></fig><fig id="F12156986" position="float" orientation="portrait"><object-id xmlns:xlink="http://www.w3.org/1999/xlink" content-type="arpha" xlink:type="simple">70831039-294F-54A9-9432-5C64B0E9ED2B</object-id><object-id xmlns:xlink="http://www.w3.org/1999/xlink" content-type="doi" xlink:type="simple">10.3897/BDJ.12.e139475.figure2</object-id><label>Figure 2.</label><caption><p>Potentially cryptic (A–B) versus non-cryptic (C) colouring in <italic><tp:taxon-name><tp:taxon-name-part taxon-name-part-type="genus" reg="Mysidopsis">Mysidopsis</tp:taxon-name-part><tp:taxon-name-part taxon-name-part-type="species" reg="canariensis">canariensis</tp:taxon-name-part></tp:taxon-name></italic> sp. nov. from shallow sandy bottoms in Lanzarote. <bold>A, B</bold> adult female, lateral (A) and dorsal (B) aspects; <bold>C</bold> adult female in lateral view. In-situ photos by Dennis Rabeling, with permission.</p></caption><graphic xmlns:xlink="http://www.w3.org/1999/xlink" xlink:href="bdj-12-e139475-g002.jpg" position="float" id="oo_1152859.jpg" orientation="portrait" xlink:type="simple"><uri content-type="original_file" xlink:type="simple">https://binary.pensoft.net/fig/1152859</uri></graphic></fig><fig id="F12156988" position="float" orientation="portrait"><object-id xmlns:xlink="http://www.w3.org/1999/xlink" content-type="arpha" xlink:type="simple">0E379FA8-DEEA-5D23-A48C-54F146F2828C</object-id><object-id xmlns:xlink="http://www.w3.org/1999/xlink" content-type="doi" xlink:type="simple">10.3897/BDJ.12.e139475.figure3</object-id><label>Figure 3.</label><caption><p>Habitus and colour variants in subadults of <italic><tp:taxon-name><tp:taxon-name-part taxon-name-part-type="genus" reg="Mysidopsis">Mysidopsis</tp:taxon-name-part><tp:taxon-name-part taxon-name-part-type="species" reg="canariensis">canariensis</tp:taxon-name-part></tp:taxon-name></italic> sp. nov. from shallow sandy bottoms in the Canary Islands. <bold>A–C</bold> lateral aspect of female from Lanzarote (A) and obliquely dorsal aspects of female (B) and male (C) from Gran Canaria. In-situ photos by Dennis Rabeling (A) and Sabina López Suárez (B–C), with permission.</p></caption><graphic xmlns:xlink="http://www.w3.org/1999/xlink" xlink:href="bdj-12-e139475-g003.jpg" position="float" id="oo_1152861.jpg" orientation="portrait" xlink:type="simple"><uri content-type="original_file" xlink:type="simple">https://binary.pensoft.net/fig/1152861</uri></graphic></fig><fig id="F12156990" position="float" orientation="portrait"><object-id xmlns:xlink="http://www.w3.org/1999/xlink" content-type="arpha" xlink:type="simple">67520797-A05C-5138-85CF-A603DFC7C687</object-id><object-id xmlns:xlink="http://www.w3.org/1999/xlink" content-type="doi" xlink:type="simple">10.3897/BDJ.12.e139475.figure4</object-id><label>Figure 4.</label><caption><p>Structure of eyes and first pleomere in adult paratypes of <italic><tp:taxon-name><tp:taxon-name-part taxon-name-part-type="genus" reg="Mysidopsis">M.</tp:taxon-name-part><tp:taxon-name-part taxon-name-part-type="species" reg="canariensis">canariensis</tp:taxon-name-part></tp:taxon-name></italic> sp. nov. from Gran Canaria, males with BL 4.4 mm (A), 3.9 mm (F) and females with 3.9 mm (B–C), 3.6 mm (D–E). <bold>A</bold> right eye, dorsal; <bold>B</bold> ocular papilla and organ of Bellonci of left eye, dorsal; <bold>C</bold> sensory pore organ left eye, dorsal; <bold>D–F</bold> ventro-lateral carina of pleomere 1, lateral (D) and ventral (E–F). A–F, lower-case labels indicate carina (<italic>cr</italic>), carapace (<italic>cx</italic>), organ of Bellonci (<italic>ob</italic>), ocular papilla (<italic>op</italic>), pleomere 1 (<italic>pl1</italic>), sensory pore (<italic>sp</italic>) and thoracomere 8 (<italic>th8</italic>); D–F, pleopods out of frame.</p></caption><graphic xmlns:xlink="http://www.w3.org/1999/xlink" xlink:href="bdj-12-e139475-g004.jpg" position="float" id="oo_1152864.jpg" orientation="portrait" xlink:type="simple"><uri content-type="original_file" xlink:type="simple">https://binary.pensoft.net/fig/1152864</uri></graphic></fig><fig id="F12156992" position="float" orientation="portrait"><object-id xmlns:xlink="http://www.w3.org/1999/xlink" content-type="arpha" xlink:type="simple">6D5945D6-0428-5D15-9BCC-CC13E0FDCDED</object-id><object-id xmlns:xlink="http://www.w3.org/1999/xlink" content-type="doi" xlink:type="simple">10.3897/BDJ.12.e139475.figure5</object-id><label>Figure 5.</label><caption><p>Carapace and cephalic appendages in adult paratypes of <italic><tp:taxon-name><tp:taxon-name-part taxon-name-part-type="genus" reg="Mysidopsis">Mysidopsis</tp:taxon-name-part><tp:taxon-name-part taxon-name-part-type="species" reg="canariensis">canariensis</tp:taxon-name-part></tp:taxon-name></italic> sp. nov. from Gran Canaria, female with BL 3.9 mm (A–E, H–J, L, N) and male 4.1 mm (F–G, K, M). <bold>A</bold> carapace and eyes expanded on slide, dorsal; <bold>B</bold>–<bold>D</bold> pore groups on carapace; <bold>E</bold> antennula in female, dorsal; <bold>F</bold> antennula and associated lobes from frons in male, dorsal; <bold>G</bold> detail of (F) showing mid-dorsal lobe on terminal segment of antennular trunk; <bold>H</bold> left antenna, proximally with antennal gland and end sac, ventral view, setae of antennal scale omitted; <bold>I</bold> labrum, dorsal = oral face; <bold>J</bold> right mandible in female, caudal, lower-case labels show longitudinal beam (<italic>lb</italic>) and rudimentary pars molaris (<italic>pm</italic>); <bold>K</bold> left mandible in male, rostral; <bold>L, M</bold> details of (J–K) showing right (L) and left (M) digitus mobilis; <bold>N</bold> maxillula, caudal. A–D, pore diameters not to scale; A, J, lower-case labels indicate longitudinal beam (<italic>lb</italic>), organ of Bellonci (<italic>ob</italic>), ocular papilla (<italic>op</italic>), vestigial pars molaris (<italic>pm</italic>) and sensory pore organ (<italic>sp</italic>).</p></caption><graphic xmlns:xlink="http://www.w3.org/1999/xlink" xlink:href="bdj-12-e139475-g005.jpg" position="float" id="oo_1152865.jpg" orientation="portrait" xlink:type="simple"><uri content-type="original_file" xlink:type="simple">https://binary.pensoft.net/fig/1152865</uri></graphic></fig><fig id="F12156994" position="float" orientation="portrait"><object-id xmlns:xlink="http://www.w3.org/1999/xlink" content-type="arpha" xlink:type="simple">A7BF6398-2BCF-5FAB-BE7C-3AB27980E6D8</object-id><object-id xmlns:xlink="http://www.w3.org/1999/xlink" content-type="doi" xlink:type="simple">10.3897/BDJ.12.e139475.figure6</object-id><label>Figure 6.</label><caption><p>Thoracopods, penes and some cephalic features in adult paratypes of <italic><tp:taxon-name><tp:taxon-name-part taxon-name-part-type="genus" reg="Mysidopsis">Mysidopsis</tp:taxon-name-part><tp:taxon-name-part taxon-name-part-type="species" reg="canariensis">canariensis</tp:taxon-name-part></tp:taxon-name></italic> sp. nov. from Gran Canaria, male with BL 4.1 mm (A–N, R) and female 3.9 mm (O–Q). <bold>A</bold> labium with part of sternite, ventral; <bold>B</bold>–<bold>E</bold> modified spines of foregut, namely from dorsolateral infoldings (B) and from anterior (D–E) and posterior (C) parts of lateralia; <bold>F</bold> maxilla, caudal, broken parts of setae here supplemented from bilaterally opposite maxilla and indicated with dashed lines; <bold>G</bold> thoracic endopod 1 with epipod, caudal, exopod omitted; <bold>H</bold> detail of (G) showing dactylus with claw, setae omitted; <bold>I</bold> thoracic endopod 2, rostral; <bold>J</bold> detail of (I) showing dactylus with nail, setae omitted; <bold>K</bold> thoracopod 3, caudal; <bold>L</bold>–<bold>N</bold> details of (K) showing dactylus with claw (L), modified seta from median segment of carpopropodus (M) and lobe from disto-lateral edge of basis, in this case visible through bleached sympod (N); <bold>O</bold> thoracic sympod 6 with rudimentary oostegite, rostral face; <bold>P</bold> thoracopod 8 in ♀, caudal, oostegite omitted; <bold>Q</bold> detail of (P) showing dactylus with nail; <bold>R</bold> penis, caudal.</p></caption><graphic xmlns:xlink="http://www.w3.org/1999/xlink" xlink:href="bdj-12-e139475-g006.jpg" position="float" id="oo_1152866.jpg" orientation="portrait" xlink:type="simple"><uri content-type="original_file" xlink:type="simple">https://binary.pensoft.net/fig/1152866</uri></graphic></fig><fig id="F12156996" position="float" orientation="portrait"><object-id xmlns:xlink="http://www.w3.org/1999/xlink" content-type="arpha" xlink:type="simple">E54E1996-598B-5D09-8E92-DDE9B974E661</object-id><object-id xmlns:xlink="http://www.w3.org/1999/xlink" content-type="doi" xlink:type="simple">10.3897/BDJ.12.e139475.figure7</object-id><label>Figure 7.</label><caption><p>Pleopods and tail fan in adult paratypes of <italic><tp:taxon-name><tp:taxon-name-part taxon-name-part-type="genus" reg="Mysidopsis">Mysidopsis</tp:taxon-name-part><tp:taxon-name-part taxon-name-part-type="species" reg="canariensis">canariensis</tp:taxon-name-part></tp:taxon-name></italic> sp. nov. from Gran Canaria, female with BL 3.9 mm (A–C, K) and male 4.1 mm (D–J, L–M). <bold>A</bold>–<bold>C</bold> right pleopods 1, 3, 5 in female, rostral = lateral (A–B) and caudal = mesial (C); <bold>D</bold>–<bold>G</bold> pleopods 1–4 in male, rostral (D–E) and caudal (F–G); <bold>H</bold> detail of (G) showing modified seta on terminal segment of exopod 4; <bold>I</bold> pleopod 5 in male, rostral; <bold>J</bold> detail of (I) showing basal segment of endopod 5, rostral; <bold>K</bold> caudal margin of pleomere 6, lateral, arrow points to scutellum paracaudale; <bold>L</bold> uropods, ventral; <bold>M</bold> telson with anal lobe, ventral.</p></caption><graphic xmlns:xlink="http://www.w3.org/1999/xlink" xlink:href="bdj-12-e139475-g007.jpg" position="float" id="oo_1152869.jpg" orientation="portrait" xlink:type="simple"><uri content-type="original_file" xlink:type="simple">https://binary.pensoft.net/fig/1152869</uri></graphic></fig><fig id="F12156998" position="float" orientation="portrait"><object-id xmlns:xlink="http://www.w3.org/1999/xlink" content-type="arpha" xlink:type="simple">03B59003-4AEA-5C09-B2A5-D88158C3F169</object-id><object-id xmlns:xlink="http://www.w3.org/1999/xlink" content-type="doi" xlink:type="simple">10.3897/BDJ.12.e139475.figure8</object-id><label>Figure 8.</label><caption><p>Nauplioid larvae at substage N3 in <italic><tp:taxon-name><tp:taxon-name-part taxon-name-part-type="genus" reg="Mysidopsis">Mysidopsis</tp:taxon-name-part><tp:taxon-name-part taxon-name-part-type="species" reg="canariensis">canariensis</tp:taxon-name-part></tp:taxon-name></italic> sp. nov. from Lanzarote. <bold>A</bold> habitus, lateral, lower-case labels indicate antennula (<italic>a1</italic>), antenna (<italic>a2</italic>), caudal furca (<italic>cf</italic>) and eye anlage (<italic>ea</italic>); <bold>B</bold> detail of (A) showing series of spines flanking caudal furca (the latter out of focus); <bold>C</bold> tip of abdomen with caudal furca flanked by series of spines in another specimen, lateral; <bold>D</bold> tip of antennula in yet another specimen. All specimens taken from marsupium of female with BL 3.3 mm.</p></caption><graphic xmlns:xlink="http://www.w3.org/1999/xlink" xlink:href="bdj-12-e139475-g008.jpg" position="float" id="oo_1152870.jpg" orientation="portrait" xlink:type="simple"><uri content-type="original_file" xlink:type="simple">https://binary.pensoft.net/fig/1152870</uri></graphic></fig></tp:treatment-sec><ref-list><ref id="B12157442"><element-citation xmlns:xlink="http://www.w3.org/1999/xlink" publication-type="article" xlink:type="simple"><person-group person-group-type="author"><name name-style="western"><surname>Wittmann</surname><given-names>K. J.</given-names></name><name name-style="western"><surname>Wirtz</surname><given-names>P.</given-names></name></person-group><year>1998</year><article-title>A first inventory of the mysid fauna (<tp:taxon-name><tp:taxon-name-part taxon-name-part-type="subphylum">Crustacea</tp:taxon-name-part></tp:taxon-name>: <tp:taxon-name><tp:taxon-name-part taxon-name-part-type="order">Mysidacea</tp:taxon-name-part></tp:taxon-name>) in coastal waters of the Madeira and Canary archipelagos</article-title><source>Boletim do Museu Municipal do Funchal (Sup.)</source><volume>5</volume><fpage>511</fpage><lpage>533</lpage><uri xlink:type="simple">http://publications.cm-funchal.pt/publicacoes/boletimBMMF.jsp</uri></element-citation></ref><ref id="B12157363"><element-citation xmlns:xlink="http://www.w3.org/1999/xlink" publication-type="thesis" xlink:type="simple"><person-group person-group-type="author"><name name-style="western"><surname>Ulibarri</surname><given-names>A. H.</given-names></name></person-group><year>2013</year><source>Identification, abundance and rearing of mysids from Gran Canaria: application to laboratory and oceanographic respiratory metabolism studies. Tesis Doctoral</source><publisher-name>Universidad de las Palmas de Gran Canaria</publisher-name><publisher-loc>Gran Canaria</publisher-loc><size units="page">208</size><uri xlink:type="simple">https://www.researchgate.net/profile/Alicia_Herrera3/publications</uri></element-citation></ref><ref id="B12157379"><element-citation xmlns:xlink="http://www.w3.org/1999/xlink" publication-type="article" xlink:type="simple"><person-group person-group-type="author"><name name-style="western"><surname>Vilas</surname><given-names>C.</given-names></name></person-group><year>2015</year><article-title>Órdenes <tp:taxon-name><tp:taxon-name-part taxon-name-part-type="order">Mysida</tp:taxon-name-part></tp:taxon-name> y <tp:taxon-name><tp:taxon-name-part taxon-name-part-type="order">Lophogastrida</tp:taxon-name-part></tp:taxon-name></article-title><source>Revista IDE@ - SEA</source><volume>81</volume><fpage>1</fpage><lpage>10</lpage><uri xlink:type="simple">http://sea-entomologia.org/IDE@/revista_81.pdf</uri></element-citation></ref><ref id="B12157397"><element-citation xmlns:xlink="http://www.w3.org/1999/xlink" publication-type="article" xlink:type="simple"><person-group person-group-type="author"><name name-style="western"><surname>Wittmann</surname><given-names>K. J.</given-names></name></person-group><year>2023</year><article-title>Evidence and modification of non-visual eyestalk organs in troglobiont <tp:taxon-name><tp:taxon-name-part taxon-name-part-type="order">Mysida</tp:taxon-name-part></tp:taxon-name> and <tp:taxon-name><tp:taxon-name-part taxon-name-part-type="order">Stygiomysida</tp:taxon-name-part></tp:taxon-name> (<tp:taxon-name><tp:taxon-name-part taxon-name-part-type="subphylum">Crustacea</tp:taxon-name-part></tp:taxon-name>)</article-title><source>
            <tp:taxon-name><tp:taxon-name-part taxon-name-part-type="phylum">arthropoda</tp:taxon-name-part></tp:taxon-name>
          </source><volume>1</volume><issue>4</issue><fpage>432</fpage><lpage>450</lpage><pub-id pub-id-type="doi">10.3390/arthropoda1040019</pub-id></element-citation></ref><ref id="B12157406"><element-citation xmlns:xlink="http://www.w3.org/1999/xlink" publication-type="article" xlink:type="simple"><person-group person-group-type="author"><name name-style="western"><surname>Wittmann</surname><given-names>K. J.</given-names></name></person-group><year>2024</year><article-title>The <tp:taxon-name><tp:taxon-name-part taxon-name-part-type="family">Mysidae</tp:taxon-name-part></tp:taxon-name> (<tp:taxon-name><tp:taxon-name-part taxon-name-part-type="subphylum">Crustacea</tp:taxon-name-part></tp:taxon-name>, <tp:taxon-name><tp:taxon-name-part taxon-name-part-type="order">Mysida</tp:taxon-name-part></tp:taxon-name>) of the ANDEEP I–III expeditions to the Antarctic deep sea with description of twelve new species, establishment of four new genera and with world-wide keys to the species of <tp:taxon-name><tp:taxon-name-part taxon-name-part-type="subfamily">Erythropinae</tp:taxon-name-part></tp:taxon-name> and <tp:taxon-name><tp:taxon-name-part taxon-name-part-type="subfamily">Mysidellinae</tp:taxon-name-part></tp:taxon-name></article-title><source>European Journal of Taxonomy</source><volume>940</volume><issue>1</issue><fpage>1</fpage><lpage>180</lpage><pub-id pub-id-type="doi">10.5852/ejt.2024.940.2577</pub-id></element-citation></ref><ref id="B12157286"><element-citation xmlns:xlink="http://www.w3.org/1999/xlink" publication-type="article" xlink:type="simple"><person-group person-group-type="author"><name name-style="western"><surname>Kobusch</surname><given-names>W.</given-names></name></person-group><year>1998</year><article-title>The foregut of the <tp:taxon-name><tp:taxon-name-part taxon-name-part-type="order">Mysida</tp:taxon-name-part></tp:taxon-name> (<tp:taxon-name><tp:taxon-name-part taxon-name-part-type="subphylum">Crustacea</tp:taxon-name-part></tp:taxon-name>, <tp:taxon-name><tp:taxon-name-part taxon-name-part-type="superorder">Peracarida</tp:taxon-name-part></tp:taxon-name>) and its phylogenetic relevance</article-title><source>Philosophical Transactions of the Royal Society. B. Biological Sciences</source><volume>353</volume><fpage>559</fpage><lpage>581</lpage><pub-id pub-id-type="doi">10.1098/rstb.1998.0227</pub-id></element-citation></ref></ref-list></tp:taxon-treatment>
